# Supplementary material for: Determinants of Deadwood-Inhabiting Fungal Communities in Temperate Forests: Molecular Evidence From a Large Scale Deadwood Decomposition Experiment
Source: Front Microbiol. 2018 Sep 20;9:2120. doi: 10.3389/fmicb.2018.02120 (PMC6158579; doi:10.3389/fmicb.2018.02120)
Supplement: Supplementary file 1 [file Table_1.XLSX]

## Sheet: Sheet3
Table S1. Taxonomic table for 1,254 WIF OTUs detected in this study (The taxonomic information is only valid and correct until genus level)
OTU	Rep_Seq	Domain	Kingdom	Phylum	Class	Order	Family	Genus	Species
Otu_0001	IZ1F1HU01BAFDK	Eukaryota	Fungi	Basidiomycota	Agaricomycetes	Agaricales	Physalacriaceae	Armillaria	NA
Otu_0002	IZ1F1HU01DRCFZ	Eukaryota	Fungi	Basidiomycota	Agaricomycetes	Polyporales	Polyporaceae	Trametes	Trametes_versicolor
Otu_0003	IZ1F1HU01COOT6	Eukaryota	Fungi	Basidiomycota	Agaricomycetes	Polyporales	Meruliaceae	Bjerkandera	Bjerkandera_adusta
Otu_0004	I3D1CFT02EYLVZ	Eukaryota	Fungi	Basidiomycota	Agaricomycetes	Russulales	Bondarzewiaceae	Heterobasidion	Heterobasidion_annosum
Otu_0005	IZ1F1HU01DTBF5	Eukaryota	Fungi	Basidiomycota	Agaricomycetes	Agaricomycetes_order_Incertae_sedis	Agaricomycetes_family_Incertae_sedis	Resinicium	Resinicium_bicolor
Otu_0006	I3D1CFT02C87ZL	Eukaryota	Fungi	Basidiomycota	Agaricomycetes	Polyporales	Fomitopsidaceae	Fomitopsis	Fomitopsis_pinicola
Otu_0007	IZ1F1HU01DQTS7	Eukaryota	Fungi	Basidiomycota	Agaricomycetes	Polyporales	Ganodermataceae	NA	NA
Otu_0008	I3D1CFT02DAWHO	Eukaryota	Fungi	Ascomycota	Leotiomycetes	Helotiales	Helotiales_family_Incertae_sedis	Cadophora	Cadophora_melinii
Otu_0009	IZ1F1HU01AIS8Y	Eukaryota	Fungi	Ascomycota	Sordariomycetes	Xylariales	Xylariaceae	Hypoxylon	Hypoxylon_rubiginosum
Otu_0010	IZ1F1HU01AX1QP	Eukaryota	Fungi	Basidiomycota	Agaricomycetes	Agaricales	Strophariaceae	Hypholoma	Hypholoma_capnoides
Otu_0011	IZ1F1HU01BVW44	Eukaryota	Fungi	Basidiomycota	Agaricomycetes	Russulales	Stereaceae	Stereum	Stereum_sp_Po50
Otu_0012	IZ1F1HU01DURL6	Eukaryota	Fungi	Basidiomycota	Agaricomycetes	Russulales	Stereaceae	Stereum	Stereum_rugosum
Otu_0013	IZ1F1HU01ALONY	Eukaryota	Fungi	Ascomycota	Sordariomycetes	Xylariales	Xylariaceae	Hypoxylon	Hypoxylon_crocopeplum
Otu_0014	IZ1F1HU01EB38L	Eukaryota	Fungi	Basidiomycota	Agaricomycetes	Polyporales	Fomitopsidaceae	Ischnoderma	Ischnoderma_sp
Otu_0015	I3D1CFT02DO56X	Eukaryota	Fungi	Ascomycota	Sordariomycetes	Coniochaetales	Coniochaetaceae	Lecythophora	Lecythophora_sp_OTU_030
Otu_0016	IZ1F1HU02FT94K	Eukaryota	Fungi	Basidiomycota	Agaricomycetes	Polyporales	Meruliaceae	Phlebia	Phlebia_radiata
Otu_0017	IZ1F1HU01BR6X0	Eukaryota	Fungi	Basidiomycota	Agaricomycetes	Polyporales	Polyporaceae	Datronia	Datronia_mollis
Otu_0018	IZ1F1HU01C5ACO	Eukaryota	Fungi	Basidiomycota	Agaricomycetes	Russulales	Stereaceae	Stereum	Stereum_gausapatum
Otu_0019	IZ1F1HU01C03OE	Eukaryota	Fungi	Basidiomycota	Agaricomycetes	Polyporales	Fomitopsidaceae	Antrodia	Antrodia_serialis
Otu_0020	I3D1CFT02ETCLX	Eukaryota	Fungi	Ascomycota	Sordariomycetes	Xylariales	Xylariaceae	Annulohypoxylon	Annulohypoxylon_multiforme
Otu_0021	I0XEPCP04IUNNW	Eukaryota	Fungi	Basidiomycota	Dacrymycetes	Dacrymycetales	Dacrymycetaceae	Dacrymyces	Dacrymyces_minor
Otu_0022	I3D1CFT02DMHGF	Eukaryota	Fungi	Ascomycota	Eurotiomycetes	Chaetothyriales	Herpotrichiellaceae	Phialophora	Phialophora_sp_GS10N3a
Otu_0023	IZ1F1HU01DZ27K	Eukaryota	Fungi	Basidiomycota	Agaricomycetes	Cantharellales	Hydnaceae	Sistotrema	Sistotrema_brinkmannii
Otu_0024	I3D1CFT02DJRL2	Eukaryota	Fungi	Basidiomycota	Agaricomycetes	Polyporales	Phanerochaetaceae	Phlebiopsis	Phlebiopsis_gigantea
Otu_0025	IZ1F1HU01BBS8J	Eukaryota	Fungi	Ascomycota	Sordariomycetes	Xylariales	Diatrypaceae	Eutypa	Eutypa_lata
Otu_0026	IZ1F1HU01AFH4V	Eukaryota	Fungi	Ascomycota	NA	NA	NA	NA	NA
Otu_0027	IZ1F1HU01A7J1N	Eukaryota	Fungi	Ascomycota	Sordariomycetes	Xylariales	Xylariaceae	Annulohypoxylon	Annulohypoxylon_cohaerens
Otu_0028	IZ1F1HU01AY2Q0	Eukaryota	Fungi	Basidiomycota	Agaricomycetes	Agaricales	Strophariaceae	Hypholoma	Hypholoma_fasciculare
Otu_0029	IZ1F1HU01BKAHQ	Eukaryota	Fungi	Ascomycota	Sordariomycetes	Xylariales	Xylariaceae	Hypoxylon	Hypoxylon_howeanum
Otu_0030	IZ1F1HU01D91Z6	Eukaryota	Fungi	Ascomycota	Leotiomycetes	Helotiales	Helotiales_family_Incertae_sedis	Leptodontidium	Leptodontidium_elatius
Otu_0031	IZ1F1HU01CNAHN	Eukaryota	Fungi	Basidiomycota	Agaricomycetes	Agaricales	Mycenaceae	Panellus	NA
Otu_0032	IZ1F1HU01BHK75	Eukaryota	Fungi	Basidiomycota	Agaricomycetes	Agaricales	Marasmiaceae	Megacollybia	Megacollybia_platyphylla
Otu_0033	IZ1F1HU01DUAWQ	Eukaryota	Fungi	Ascomycota	Sordariomycetes	Xylariales	Diatrypaceae	Eutypa	Eutypa_spinosa
Otu_0034	IZ1F1HU02JD0W0	Eukaryota	Fungi	Basidiomycota	Agaricomycetes	Polyporales	Meruliaceae	Hyphoderma	Peniophorella_pubera
Otu_0035	IZ1F1HU01BPM95	Eukaryota	Fungi	Basidiomycota	Agaricomycetes	Russulales	Amylostereaceae	Amylostereum	Amylostereum_chailletii
Otu_0036	IZ1F1HU02HFSAZ	Eukaryota	Fungi	Basidiomycota	Agaricomycetes	Polyporales	Meripilaceae	Rigidoporus	Rigidoporus_populinus
Otu_0037	IZM9BYG01CMMFF	Eukaryota	Fungi	Basidiomycota	Agaricomycetes	Polyporales	Meruliaceae	Hyphoderma	Hyphoderma_setigerum
Otu_0038	I28UJQ004JZHCT	Eukaryota	Fungi	Basidiomycota	Agaricomycetes	Russulales	Peniophoraceae	Peniophora	Peniophora_cinerea
Otu_0039	IZ1F1HU01DFWTR	Eukaryota	Fungi	Ascomycota	NA	NA	NA	NA	Pezizomycotina_sp_agrAR108
Otu_0040	IZ1F1HU02JWA1K	Eukaryota	Fungi	Basidiomycota	Agaricomycetes	Polyporales	Polyporaceae	Skeletocutis	Skeletocutis_amorpha
Otu_0041	IZ1F1HU01AQYDO	Eukaryota	Fungi	Basidiomycota	Agaricomycetes	Agaricales	Niaceae	Cyphellopsis	Cyphellopsis_anomala
Otu_0042	I3D1CFT02C059J	Eukaryota	Fungi	Ascomycota	Leotiomycetes	Helotiales	Helotiales_family_Incertae_sedis	Ascocoryne	Ascocoryne_sarcoides
Otu_0043	I3D1CFT02EC3BO	Eukaryota	Fungi	Basidiomycota	Agaricomycetes	Agaricales	Psathyrellaceae	Coprinellus	Coprinellus_micaceus
Otu_0044	IZ1F1HU01A0H9I	Eukaryota	Fungi	Basidiomycota	Agaricomycetes	Agaricales	Strophariaceae	Kuehneromyces	Kuehneromyces_sp
Otu_0045	I3D1CFT02ENBCU	Eukaryota	Fungi	Basidiomycota	Agaricomycetes	Agaricales	Strophariaceae	Pholiota	Pholiota_populnea
Otu_0046	IZM9BYG01EMXR9	Eukaryota	Fungi	Basidiomycota	Agaricomycetes	Polyporales	Meruliaceae	Hyphoderma	Peniophorella_praetermissa
Otu_0047	IZ1F1HU01DUUAZ	Eukaryota	Fungi	Basidiomycota	Agaricomycetes	Polyporales	Meripilaceae	Hydnopolyporus	Porotheleum_fimbriatum
Otu_0048	I3D1CFT02EUA3M	Eukaryota	Fungi	Basidiomycota	Dacrymycetes	Dacrymycetales	Dacrymycetaceae	NA	NA
Otu_0049	I3D1CFT02D5A3P	Eukaryota	Fungi	Basidiomycota	Tremellomycetes	Tremellales	Tremellales_family_Incertae_sedis	Cuniculitrema	Cuniculitrema_polymorpha
Otu_0050	I3D1CFT02DNAHR	Eukaryota	Fungi	Ascomycota	Sordariomycetes	Sordariales	Lasiosphaeriaceae	Lasiosphaeris	Lasiosphaeris_hispida
Otu_0051	IZM9BYG01CRCH8	Eukaryota	Fungi	Basidiomycota	Atractiellomycetes	Atractiellales	NA	NA	NA
Otu_0052	I3D1CFT02C93ZI	Eukaryota	Fungi	Ascomycota	Eurotiomycetes	Chaetothyriales	Herpotrichiellaceae	Melanchlenus	Melanchlenus_eumetabolus
Otu_0053	IZ1F1HU01DDCQR	Eukaryota	Fungi	Basidiomycota	Agaricomycetes	Auriculariales	Auriculariales_family_Incertae_sedis	Exidiopsis	Exidiopsis_plumbescens
Otu_0054	IZ1F1HU01CKAYA	Eukaryota	Fungi	Basidiomycota	Agaricomycetes	Polyporales	Meruliaceae	Hyphoderma	Hyphoderma_setigerum
Otu_0055	IZM9BYG01C14PS	Eukaryota	Fungi	Basidiomycota	Agaricomycetes	Agaricales	NA	NA	NA
Otu_0056	I3D1CFT02D8DIS	Eukaryota	Fungi	Basidiomycota	Agaricomycetes	Polyporales	Meripilaceae	Physisporinus	Physisporinus_sanguinolentus
Otu_0057	IZ1F1HU01B0IDB	Eukaryota	Fungi	Basidiomycota	Agaricomycetes	Agaricales	Marasmiaceae	Marasmius	Marasmius_alliaceus
Otu_0058	IZ1F1HU01BBAST	Eukaryota	Fungi	Ascomycota	Sordariomycetes	Chaetosphaeriales	Chaetosphaeriaceae	Zignoella	Zignoella_pulviscula
Otu_0059	I3D1CFT02DBFKU	Eukaryota	Fungi	Ascomycota	NA	NA	NA	NA	NA
Otu_0060	I3D1CFT02DXO5W	Eukaryota	Fungi	Ascomycota	Sordariomycetes	Sordariales	NA	NA	NA
Otu_0061	IZ1F1HU01DBIZE	Eukaryota	Fungi	Ascomycota	Sordariomycetes	Xylariales	Xylariaceae	Hypoxylon	Hypoxylon_cercidicola
Otu_0062	IZ1F1HU01B19P0	Eukaryota	Fungi	Basidiomycota	Agaricomycetes	Polyporales	Meruliaceae	Scopuloides	Scopuloides_hydnoides
Otu_0063	I28UJQ004JABIW	Eukaryota	Fungi	Basidiomycota	Dacrymycetes	Dacrymycetales	Dacrymycetaceae	Dacrymyces	Dacrymyces_minor
Otu_0064	I3D1CFT02DAM6Q	Eukaryota	Fungi	Ascomycota	Saccharomycetes	Saccharomycetales	Saccharomycetales_family_Incertae_sedis	Barnettozyma	NA
Otu_0065	IZ1F1HU01C6LX5	Eukaryota	Fungi	Basidiomycota	Agaricomycetes	Agaricales	Marasmiaceae	Sarcomyxa	Sarcomyxa_serotina
Otu_0066	IZ1F1HU02IXT3N	Eukaryota	Fungi	Basidiomycota	Agaricomycetes	Polyporales	Meruliaceae	Bjerkandera	Bjerkandera_adusta
Otu_0067	IZM9BYG01EF585	Eukaryota	Fungi	Basidiomycota	Agaricomycetes	Polyporales	Polyporaceae	Trametes	Trametes_sp_Vega230
Otu_0068	IZ1F1HU01BOBV9	Eukaryota	Fungi	Basidiomycota	Agaricomycetes	Agaricales	Physalacriaceae	Armillaria	Armillaria_ostoyae
Otu_0069	IZ1F1HU02FRUGN	Eukaryota	Fungi	Ascomycota	Sordariomycetes	Xylariales	Xylariaceae	Annulohypoxylon	NA
Otu_0070	IZ1F1HU02G86XT	Eukaryota	Fungi	Basidiomycota	Agaricomycetes	NA	NA	NA	NA
Otu_0071	IZ1F1HU02G04FD	Eukaryota	Fungi	Basidiomycota	Agaricomycetes	Polyporales	Meruliaceae	Hyphoderma	Hyphoderma_setigerum
Otu_0072	IZ1F1HU01A5CEA	Eukaryota	Fungi	Ascomycota	Leotiomycetes	NA	NA	NA	NA
Otu_0073	I28UJQ002DDJCM	Eukaryota	Fungi	Basidiomycota	Agaricomycetes	Agaricales	Pleurotaceae	Pleurotus	Pleurotus_floridanus
Otu_0074	IZ1F1HU01EJLGD	Eukaryota	Fungi	Ascomycota	Leotiomycetes	Helotiales	NA	NA	Helotiales_sp_OTU_022
Otu_0075	IZ1F1HU02FQKBD	Eukaryota	Fungi	Basidiomycota	Agaricomycetes	Boletales	Coniophoraceae	Coniophora	Coniophora_puteana
Otu_0076	I28UJQ002EA6SL	Eukaryota	Fungi	Ascomycota	NA	NA	NA	NA	ascomycete_sp_olrim237
Otu_0077	IZ1F1HU01DNE9B	Eukaryota	Fungi	Basidiomycota	NA	NA	NA	NA	basidiomycete_sp_OS_S27
Otu_0078	IZ1F1HU01E0G2J	Eukaryota	Fungi	Basidiomycota	Agaricomycetes	Russulales	Lachnocladiaceae	NA	NA
Otu_0079	IZ1F1HU02JXWYT	Eukaryota	Fungi	Basidiomycota	Agaricomycetes	Russulales	Stereaceae	Stereum	Stereum_sanguinolentum
Otu_0080	I3D1CFT02D3LO4	Eukaryota	Fungi	Ascomycota	Sordariomycetes	Hypocreales	Nectriaceae	NA	NA
Otu_0081	I0XEPCP04JLBI6	Eukaryota	Fungi	Basidiomycota	Dacrymycetes	Dacrymycetales	Dacrymycetaceae	Dacrymyces	Dacrymyces_minor
Otu_0082	IZ1F1HU01ARWI4	Eukaryota	Fungi	Ascomycota	Dothideomycetes	Botryosphaeriales	Botryosphaeriaceae	Diplodia	Diplodia_mutila
Otu_0083	IZ1F1HU01ENBMK	Eukaryota	Fungi	Basidiomycota	Agaricomycetes	Polyporales	Polyporaceae	Trametes	Trametes_ochracea
Otu_0084	I3D1CFT02EB6TG	Eukaryota	Fungi	Basidiomycota	Agaricomycetes	Agaricales	Physalacriaceae	Armillaria	Armillaria_ostoyae
Otu_0085	IZ1F1HU02G1H9A	Eukaryota	Fungi	Basidiomycota	Agaricomycetes	Agaricales	Psathyrellaceae	Coprinellus	Coprinellus_sp_Cervenka_286
Otu_0086	I28UJQ002DCQ4X	Eukaryota	Fungi	Basidiomycota	Agaricomycetes	Agaricales	NA	NA	NA
Otu_0087	IZ1F1HU01A307Y	Eukaryota	Fungi	Ascomycota	Leotiomycetes	Helotiales	NA	NA	NA
Otu_0088	I0XEPCP04IWGF4	Eukaryota	Fungi	Basidiomycota	Dacrymycetes	Dacrymycetales	Dacrymycetaceae	Dacrymyces	Dacrymyces_minor
Otu_0089	IZ1F1HU01APLUL	Eukaryota	Fungi	Basidiomycota	Agaricomycetes	Agaricales	Mycenaceae	Mycena	NA
Otu_0090	I3D1CFT02DTYK0	Eukaryota	Fungi	Ascomycota	Sordariomycetes	Chaetosphaeriales	Chaetosphaeriaceae	Chaetosphaeria	Chaetosphaeria_pygmaea
Otu_0091	I3D1CFT02DGAHS	Eukaryota	Fungi	Basidiomycota	Microbotryomycetes	Sporidiobolales	Sporidiobolales_family_Incertae_sedis	Rhodotorula	NA
Otu_0092	IZ1F1HU01ENAZU	Eukaryota	Fungi	Basidiomycota	Agaricomycetes	Polyporales	Meruliaceae	Hypochnicium	Hypochnicium_geogenium
Otu_0093	IZ1F1HU02FXBDU	Eukaryota	Fungi	Basidiomycota	NA	NA	NA	NA	Basidiomycota_cf_Polyporales_OTU_003
Otu_0094	I3D1CFT02DQ8EA	Eukaryota	Fungi	Ascomycota	Eurotiomycetes	Chaetothyriales	NA	NA	NA
Otu_0095	IZM9BYG01DKX7D	Eukaryota	Fungi	Basidiomycota	Agaricomycetes	Agaricales	Marasmiaceae	Megacollybia	Megacollybia_platyphylla
Otu_0096	I0XEPCP04IHDVP	Eukaryota	Fungi	Basidiomycota	NA	NA	NA	NA	NA
Otu_0097	I3D1CFT02DLY2V	Eukaryota	Fungi	Basidiomycota	Tremellomycetes	Cystofilobasidiales	Cystofilobasidiaceae	NA	Cystofilobasidiaceae_sp
Otu_0098	IZ1F1HU01BP3R6	Eukaryota	Fungi	Ascomycota	Leotiomycetes	NA	NA	NA	NA
Otu_0099	IZ1F1HU01CQXG9	Eukaryota	Fungi	Ascomycota	Sordariomycetes	Xylariales	Diatrypaceae	Cryptosphaeria	Cryptosphaeria_sp_NSW05PO
Otu_0100	IZM9BYG01D4E5B	Eukaryota	Fungi	Basidiomycota	Agaricomycetes	Polyporales	Phanerochaetaceae	Phanerochaete	Phanerochaete_sp_olrim353
Otu_0101	IZ1F1HU01D8WFK	Eukaryota	Fungi	Ascomycota	Sordariomycetes	NA	NA	NA	NA
Otu_0102	IZ1F1HU01CIGCK	Eukaryota	Fungi	Ascomycota	Leotiomycetes	Leotiomycetes_order_Incertae_sedis	Leotiomycetes_family_Incertae_sedis	Meliniomyces	Meliniomyces_sp
Otu_0103	IZ1F1HU02F30ZP	Eukaryota	Fungi	Basidiomycota	Agaricomycetes	Auriculariales	Auriculariales_family_Incertae_sedis	Exidiopsis	NA
Otu_0104	I3D1CFT02DUINE	Eukaryota	Fungi	Ascomycota	Dothideomycetes	Pleosporales	Sporormiaceae	Preussia	Preussia_flanaganii
Otu_0105	IZ1F1HU01CNWEK	Eukaryota	Fungi	Basidiomycota	Agaricomycetes	Agaricales	Mycenaceae	Mycena	Mycena_purpureofusca
Otu_0106	I28UJQ004I30QD	Eukaryota	Fungi	Ascomycota	Saccharomycetes	Saccharomycetales	Debaryomycetaceae	Scheffersomyces	Scheffersomyces_cryptocercus
Otu_0107	I3D1CFT02D4LTJ	Eukaryota	Fungi	Ascomycota	NA	NA	NA	NA	NA
Otu_0108	I3D1CFT02C8MBT	Eukaryota	Fungi	Ascomycota	Pezizomycetes	Pezizales	Pyronemataceae	Scutellinia	Scutellinia_hirta
Otu_0109	IZ1F1HU01BKTGX	Eukaryota	Fungi	Basidiomycota	Agaricomycetes	Agaricales	Marasmiaceae	Sarcomyxa	Sarcomyxa_serotina
Otu_0110	IZ1F1HU01D55K2	Eukaryota	Fungi	Ascomycota	Sordariomycetes	Chaetosphaeriales	Chaetosphaeriaceae	Dictyochaeta	Dictyochaeta_sp_OTU_096
Otu_0111	IZ1F1HU02GGQ65	Eukaryota	Fungi	Basidiomycota	Agaricomycetes	Agaricales	Physalacriaceae	Armillaria	NA
Otu_0112	IZ1F1HU01D8QXD	Eukaryota	Fungi	Ascomycota	Sordariomycetes	Chaetosphaeriales	Chaetosphaeriaceae	Chaetosphaeria	Chaetosphaeria_sp_olrim767
Otu_0113	I28UJQ004IR60D	Eukaryota	Fungi	Ascomycota	Leotiomycetes	Helotiales	Helotiales_family_Incertae_sedis	Cadophora	Cadophora_malorum
Otu_0114	IZ1F1HU01DV9XG	Eukaryota	Fungi	Basidiomycota	Dacrymycetes	Dacrymycetales	Dacrymycetaceae	Calocera	Calocera_cornea
Otu_0115	IZ1F1HU01A542Q	Eukaryota	Fungi	Ascomycota	NA	NA	NA	NA	ascomycete_sp_WRCF_A1
Otu_0116	I3D1CFT02EN8RN	Eukaryota	Fungi	Ascomycota	Sordariomycetes	Hypocreales	Nectriaceae	Mariannaea	Mariannaea_camptospora
Otu_0117	IZ1F1HU02FXML9	Eukaryota	Fungi	Ascomycota	Leotiomycetes	Helotiales	Hyaloscyphaceae	NA	Hyaloscyphaceae_sp_2_ICMP_18979
Otu_0118	I28UJQ002EVFPK	Eukaryota	Fungi	Ascomycota	NA	NA	NA	NA	NA
Otu_0119	I28UJQ002EIXGF	Eukaryota	Fungi	Ascomycota	NA	NA	NA	NA	NA
Otu_0120	I28UJQ002DAKW4	Eukaryota	Fungi	Ascomycota	Sordariomycetes	Xylariales	Xylariaceae	Kretzschmaria	Kretzschmaria_deusta
Otu_0121	IZ1F1HU01ASCMU	Eukaryota	Fungi	Basidiomycota	Agaricomycetes	NA	NA	NA	NA
Otu_0122	I28UJQ002C32Q3	Eukaryota	Fungi	Basidiomycota	Agaricomycetes	Polyporales	Phanerochaetaceae	Phanerochaete	Phanerochaete_affinis
Otu_0123	I28UJQ004JALFJ	Eukaryota	Fungi	Ascomycota	Dothideomycetes	Pleosporales	NA	NA	NA
Otu_0124	IZ1F1HU01D605Y	Eukaryota	Fungi	Ascomycota	Sordariomycetes	NA	NA	NA	Sordariomycetes_sp_genotype_298
Otu_0125	I3D1CFT02DLI7H	Eukaryota	Fungi	Ascomycota	Leotiomycetes	Helotiales	Helotiales_family_Incertae_sedis	Ascocoryne	Ascocoryne_cylichnium
Otu_0126	IZ1F1HU01BZQJY	Eukaryota	Fungi	Basidiomycota	Agaricomycetes	Russulales	Stereaceae	Stereum	Stereum_hirsutum
Otu_0127	IZM9BYG01EDDSI	Eukaryota	Fungi	Basidiomycota	Agaricomycetes	Auriculariales	Auriculariales_family_Incertae_sedis	Basidiodendron	Basidiodendron_eyrei
Otu_0128	IZ1F1HU01DBE6Z	Eukaryota	Fungi	Basidiomycota	NA	NA	NA	NA	NA
Otu_0129	I3D1CFT02DKTI1	Eukaryota	Fungi	Basidiomycota	NA	NA	NA	NA	endophytic_basidiomycete_sp_2696
Otu_0130	IZ1F1HU01C26XE	Eukaryota	Fungi	Ascomycota	Leotiomycetes	Helotiales	Helotiales_family_Incertae_sedis	Cadophora	Cadophora_malorum
Otu_0131	IZ1F1HU01CS030	Eukaryota	Fungi	Ascomycota	NA	NA	NA	NA	NA
Otu_0132	IZ1F1HU01DHIHB	Eukaryota	Fungi	Ascomycota	NA	NA	NA	NA	leaf_litter_ascomycete_strain_its356
Otu_0133	IZ1F1HU02I1PTM	Eukaryota	Fungi	Basidiomycota	Agaricomycetes	Polyporales	Meruliaceae	Phlebia	NA
Otu_0135	I3D1CFT02EK7RX	Eukaryota	Fungi	Ascomycota	Sordariomycetes	Hypocreales	Nectriaceae	Nectria	Nectria_tawa
Otu_0136	IZ1F1HU01B81D2	Eukaryota	Fungi	Ascomycota	NA	NA	NA	NA	NA
Otu_0137	I28UJQ004H5717	Eukaryota	Fungi	Ascomycota	Sordariomycetes	Ophiostomatales	Ophiostomataceae	Ophiostoma	Ophiostoma_floccosum
Otu_0138	IZ1F1HU02GNDBF	Eukaryota	Fungi	Basidiomycota	Agaricomycetes	NA	NA	NA	NA
Otu_0139	I28UJQ002DJE0F	Eukaryota	Fungi	Ascomycota	Sordariomycetes	Diaporthales	Togniniaceae	Phaeoacremonium	NA
Otu_0140	I3D1CFT02EUNMV	Eukaryota	Fungi	Ascomycota	NA	NA	NA	NA	NA
Otu_0141	IZ1F1HU01EDOVS	Eukaryota	Fungi	Ascomycota	Eurotiomycetes	Eurotiales	Trichocomaceae	Penicillium	Penicillium_roqueforti
Otu_0143	IZ1F1HU01EK6R5	Eukaryota	Fungi	Ascomycota	Sordariomycetes	NA	NA	NA	NA
Otu_0144	IZM9BYG01C7AF7	Eukaryota	Fungi	Basidiomycota	Agaricomycetes	Agaricales	Agaricaceae	Coprinus	Coprinus_sp_olrim236
Otu_0145	IZ1F1HU01A5XFY	Eukaryota	Fungi	Ascomycota	NA	NA	NA	NA	ascomycete_sp_CH_Aa18
Otu_0146	I3D1CFT02DD1DW	Eukaryota	Fungi	Ascomycota	Eurotiomycetes	Chaetothyriales	Herpotrichiellaceae	Capronia	Capronia_sp_MUCL_39978
Otu_0147	IZ1F1HU01CSP7U	Eukaryota	Fungi	Ascomycota	NA	NA	NA	NA	Ascomycota_sp_CH_Aa21
Otu_0148	IZ1F1HU01B19SG	Eukaryota	Fungi	Basidiomycota	Agaricomycetes	Auriculariales	NA	NA	NA
Otu_0149	IZ1F1HU01AOXM5	Eukaryota	Fungi	Ascomycota	Saccharomycetes	Saccharomycetales	Saccharomycetales_family_Incertae_sedis	NA	NA
Otu_0150	I3D1CFT02DCKOJ	Eukaryota	Fungi	Ascomycota	Eurotiomycetes	Chaetothyriales	Herpotrichiellaceae	Exophiala	Exophiala_psychrophila
Otu_0151	IZ1F1HU01A62H4	Eukaryota	Fungi	Ascomycota	Dothideomycetes	Pleosporales	NA	NA	NA
Otu_0152	IZ1F1HU01BMSI8	Eukaryota	Fungi	Basidiomycota	Agaricomycetes	Polyporales	Polyporales_family_Incertae_sedis	Phlebiella	Phlebiella_christiansenii
Otu_0153	I28UJQ004JXGKG	Eukaryota	Fungi	Ascomycota	Sordariomycetes	Sordariales	NA	NA	NA
Otu_0154	I3D1CFT02DB4N9	Eukaryota	Fungi	Ascomycota	Sordariomycetes	Sordariomycetes_order_Incertae_sedis	Annulatascaceae	Rhodoveronaea	Rhodoveronaea_varioseptata
Otu_0155	I3D1CFT02DESY0	Eukaryota	Fungi	Ascomycota	Sordariomycetes	NA	NA	NA	NA
Otu_0156	I3D1CFT02C2ZPI	Eukaryota	Fungi	Ascomycota	Leotiomycetes	Helotiales	Helotiaceae	NA	NA
Otu_0157	I2RS7TB03G22W1	Eukaryota	Fungi	Ascomycota	NA	NA	NA	NA	Ascomycota_sp_I406
Otu_0158	IZ1F1HU01AX2YK	Eukaryota	Fungi	Basidiomycota	Agaricomycetes	Hymenochaetales	Hymenochaetales_family_Incertae_sedis	Trichaptum	Trichaptum_abietinum
Otu_0159	I28UJQ002DBJL8	Eukaryota	Fungi	Ascomycota	Sordariomycetes	Microascales	Microascaceae	Graphium	NA
Otu_0160	I3D1CFT02EHSJU	Eukaryota	Fungi	Ascomycota	Sordariomycetes	Sordariomycetes_order_Incertae_sedis	Sordariomycetes_family_Incertae_sedis	Xylomelasma	Xylomelasma_sp_ZK29/08
Otu_0161	I28UJQ004JPP97	Eukaryota	Fungi	Basidiomycota	Agaricomycetes	Agaricales	NA	NA	Agaricales_sp_r385
Otu_0162	I3D1CFT02DEXFQ	Eukaryota	Fungi	Ascomycota	Sordariomycetes	Sordariales	Lasiosphaeriaceae	NA	NA
Otu_0163	IZ1F1HU02ISSRJ	Eukaryota	Fungi	Basidiomycota	Agaricomycetes	Agaricales	Mycenaceae	Mycena	NA
Otu_0164	IZM9BYG01CGRGW	Eukaryota	Fungi	Basidiomycota	Atractiellomycetes	Atractiellales	NA	NA	NA
Otu_0165	I3D1CFT02D1LBY	Eukaryota	Fungi	Ascomycota	Leotiomycetes	Helotiales	Vibrisseaceae	Phialocephala	Phialocephala_lagerbergii
Otu_0166	IZ1F1HU02GCS1N	Eukaryota	Fungi	Ascomycota	Sordariomycetes	Xylariales	Xylariaceae	Xylaria	Xylaria_longipes
Otu_0167	IZM9BYG01DX6FA	Eukaryota	Fungi	Basidiomycota	Agaricomycetes	Agaricales	Tricholomataceae	NA	Tricholomataceae_sp
Otu_0168	IZ1F1HU01ASM79	Eukaryota	Fungi	Basidiomycota	Agaricomycetes	Cantharellales	Hydnaceae	Sistotrema	Sistotrema_brinkmannii
Otu_0169	I3D1CFT02DFMO1	Eukaryota	Fungi	Ascomycota	Dothideomycetes	Pleosporales	Massarinaceae	Massarina	Massarina_sp_JP_2013
Otu_0170	IZ1F1HU01CHPJ8	Eukaryota	Fungi	Ascomycota	Leotiomycetes	Helotiales	Helotiales_family_Incertae_sedis	Leptodontidium	Leptodontidium_elatius
Otu_0171	I3D1CFT02DERTK	Eukaryota	Fungi	Ascomycota	Dothideomycetes	Pleosporales	NA	NA	Pleosporales_sp_MUT_4403
Otu_0172	IZ1F1HU01DGHG9	Eukaryota	Fungi	Ascomycota	Dothideomycetes	Pleosporales	NA	NA	NA
Otu_0173	IZ1F1HU01BLIY1	Eukaryota	Fungi	Basidiomycota	Agaricomycetes	Polyporales	Polyporaceae	Fomes	Fomes_fomentarius
Otu_0174	IZ1F1HU01DYLZC	Eukaryota	Fungi	Basidiomycota	Agaricomycetes	Hymenochaetales	Schizoporaceae	Hyphodontia	Hyphodontia_alutaria
Otu_0175	IZ1F1HU01A4MF5	Eukaryota	Fungi	Ascomycota	Sordariomycetes	Chaetosphaeriales	Chaetosphaeriaceae	Menispora	Menispora_tortuosa
Otu_0176	IZ1F1HU01BSFBE	Eukaryota	Fungi	Basidiomycota	NA	NA	NA	NA	Pucciniomycotina_sp
Otu_0177	I3D1CFT02DP9T8	Eukaryota	Fungi	Ascomycota	NA	NA	NA	NA	NA
Otu_0178	IZ1F1HU01BX6P0	Eukaryota	Fungi	Ascomycota	Leotiomycetes	Helotiales	Helotiales_family_Incertae_sedis	Bisporella	Bisporella_subpallida
Otu_0179	IZ1F1HU02GPD84	Eukaryota	Fungi	Basidiomycota	Agaricomycetes	Atheliales	Atheliaceae	Fibulomyces	Fibulomyces_mutabilis
Otu_0180	I28UJQ004I87NM	Eukaryota	Fungi	Ascomycota	NA	NA	NA	NA	NA
Otu_0181	IZ1F1HU02G2T56	Eukaryota	Fungi	Basidiomycota	Agaricomycetes	Agaricales	NA	NA	NA
Otu_0182	IZ1F1HU01BWX7S	Eukaryota	Fungi	Basidiomycota	Agaricomycetes	Agaricales	Schizophyllaceae	NA	NA
Otu_0183	IZ1F1HU01DBQ9L	Eukaryota	Fungi	Ascomycota	Eurotiomycetes	Chaetothyriales	Herpotrichiellaceae	Capronia	Capronia_pilosella
Otu_0184	IZM9BYG01DMW5Z	Eukaryota	Fungi	Basidiomycota	Agaricomycetes	Agaricales	Strophariaceae	Hypholoma	Hypholoma_sublateritium
Otu_0185	I28UJQ004JIQSX	Eukaryota	Fungi	Basidiomycota	Agaricomycetes	Agaricales	Inocybaceae	Crepidotus	Crepidotus_mollis_var._calolepis
Otu_0186	IZ1F1HU01C8TL6	Eukaryota	Fungi	Ascomycota	Sordariomycetes	Coniochaetales	Coniochaetaceae	Lecythophora	Lecythophora_sp_olrim15
Otu_0187	IZ1F1HU01B9A0S	Eukaryota	Fungi	Basidiomycota	Agaricomycetes	Russulales	Amylostereaceae	Amylostereum	Amylostereum_areolatum
Otu_0188	IZ1F1HU01AWGE0	Eukaryota	Fungi	Basidiomycota	Agaricomycetes	Auriculariales	NA	NA	NA
Otu_0190	IZ1F1HU02I7NKS	Eukaryota	Fungi	Ascomycota	NA	NA	NA	NA	NA
Otu_0191	I3D1CFT02EKJ2Q	Eukaryota	Fungi	Basidiomycota	Agaricomycetes	Cantharellales	Hydnaceae	Sistotrema	Sistotrema_sernanderi
Otu_0192	IZ1F1HU02HGQIH	Eukaryota	Fungi	Ascomycota	Sordariomycetes	Coniochaetales	Coniochaetaceae	Lecythophora	NA
Otu_0193	I3D1CFT02DRPIQ	Eukaryota	Fungi	Ascomycota	Eurotiomycetes	Chaetothyriales	Herpotrichiellaceae	Phialophora	Phialophora_sp_olrim289
Otu_0194	IZ1F1HU01DRVM8	Eukaryota	Fungi	Ascomycota	Leotiomycetes	Helotiales	NA	NA	Helotiales_sp_Di77_5
Otu_0195	I3D1CFT02DNRTW	Eukaryota	Fungi	Ascomycota	Sordariomycetes	Sordariales	Sordariales_family_Incertae_sedis	Pleurothecium	Pleurothecium_obovoideum
Otu_0196	IZ1F1HU01DVB12	Eukaryota	Fungi	Ascomycota	NA	NA	NA	NA	NA
Otu_0197	IZ1F1HU01EAH7I	Eukaryota	Fungi	Ascomycota	Sordariomycetes	Hypocreales	Hypocreaceae	Hypocrea	NA
Otu_0198	I3D1CFT02D7KPP	Eukaryota	Fungi	Ascomycota	NA	NA	NA	NA	NA
Otu_0199	IZ1F1HU01D0L4V	Eukaryota	Fungi	Ascomycota	Sordariomycetes	Xylariales	Xylariaceae	Hypoxylon	Hypoxylon_fragiforme
Otu_0200	IZ1F1HU01A0ZGW	Eukaryota	Fungi	Ascomycota	Sordariomycetes	Xylariales	Diatrypaceae	Cryptosphaeria	Cryptosphaeria_eunomia_var_eunomia
Otu_0201	IZM9BYG01BSM5W	Eukaryota	Fungi	Basidiomycota	Agaricomycetes	Polyporales	Polyporaceae	Polyporus	Polyporus_arcularius
Otu_0202	IZ1F1HU01AGW2Q	Eukaryota	Fungi	Ascomycota	NA	NA	NA	NA	NA
Otu_0204	I3D1CFT02DB79J	Eukaryota	Fungi	Ascomycota	Sordariomycetes	Coniochaetales	Coniochaetaceae	Lecythophora	Lecythophora_luteoviridis
Otu_0205	I3D1CFT02EQSAX	Eukaryota	Fungi	Ascomycota	Dothideomycetes	Capnodiales	Davidiellaceae	Cladosporium	NA
Otu_0206	IZ1F1HU01BI31E	Eukaryota	Fungi	Ascomycota	Dothideomycetes	Pleosporales	Venturiaceae	NA	NA
Otu_0207	IZ1F1HU01BI4JC	Eukaryota	Fungi	Ascomycota	Sordariomycetes	Hypocreales	Hypocreaceae	Trichoderma	Trichoderma_sp_CM21
Otu_0208	I3D1CFT02DKQ9L	Eukaryota	Fungi	Basidiomycota	Atractiellomycetes	Atractiellales	NA	NA	Atractiellales_sp_95
Otu_0209	IZ1F1HU02GNOZ2	Eukaryota	Fungi	Ascomycota	Eurotiomycetes	Chaetothyriales	Herpotrichiellaceae	Exophiala	NA
Otu_0210	I3D1CFT02ED8TQ	Eukaryota	Fungi	Ascomycota	Sordariomycetes	Hypocreales	NA	NA	NA
Otu_0211	I3D1CFT02EUH20	Eukaryota	Fungi	Ascomycota	Saccharomycetes	Saccharomycetales	NA	NA	NA
Otu_0212	IZ1F1HU02HFAQK	Eukaryota	Fungi	Ascomycota	Dothideomycetes	Capnodiales	Capnodiales_family_Incertae_sedis	Xenomeris	Xenomeris_juniperi
Otu_0213	I3D1CFT02DIQE5	Eukaryota	Fungi	Ascomycota	Sordariomycetes	NA	NA	NA	NA
Otu_0214	IZ1F1HU01DVQ1Q	Eukaryota	Fungi	Ascomycota	Leotiomycetes	Helotiales	Hyaloscyphaceae	Proliferodiscus	Proliferodiscus_alboviridis
Otu_0215	IZ1F1HU01D8GF0	Eukaryota	Fungi	Basidiomycota	Microbotryomycetes	Sporidiobolales	Sporidiobolales_family_Incertae_sedis	Rhodotorula	Rhodotorula_lignophila
Otu_0216	IZ1F1HU01DIQ9H	Eukaryota	Fungi	Basidiomycota	Agaricomycetes	Polyporales	Polyporaceae	Neolentinus	Neolentinus_kauffmanii
Otu_0217	IZ1F1HU01DLM1U	Eukaryota	Fungi	Ascomycota	Sordariomycetes	Xylariales	Xylariaceae	Xylaria	Xylaria_sp_FLS_2010
Otu_0218	IZ1F1HU01ECXSI	Eukaryota	Fungi	Ascomycota	NA	NA	NA	NA	NA
Otu_0219	I3D1CFT02DW93V	Eukaryota	Fungi	Ascomycota	Leotiomycetes	Helotiales	NA	NA	NA
Otu_0220	I28UJQ002DHB86	Eukaryota	Fungi	Ascomycota	Saccharomycetes	Saccharomycetales	NA	NA	NA
Otu_0221	IZ1F1HU01DFF9Y	Eukaryota	Fungi	Ascomycota	NA	NA	NA	NA	NA
Otu_0222	I3D1CFT02D27YD	Eukaryota	Fungi	Ascomycota	Eurotiomycetes	Chaetothyriales	Herpotrichiellaceae	Phialophora	Phialophora_sp_GS10N3a
Otu_0223	IZ1F1HU01E3IMO	Eukaryota	Fungi	NA	NA	NA	NA	NA	NA
Otu_0225	I28UJQ002DH0WM	Eukaryota	Fungi	Ascomycota	Saccharomycetes	Saccharomycetales	Debaryomycetaceae	Scheffersomyces	Scheffersomyces_ergatensis
Otu_0226	I28UJQ004IC834	Eukaryota	Fungi	Ascomycota	Sordariomycetes	NA	NA	NA	NA
Otu_0227	I3D1CFT02DW6RU	Eukaryota	Fungi	Ascomycota	NA	NA	NA	NA	NA
Otu_0228	I28UJQ002DBTYD	Eukaryota	Fungi	Ascomycota	Sordariomycetes	Coniochaetales	Coniochaetaceae	Lecythophora	Lecythophora_sp_olrim15
Otu_0229	IZ1F1HU01AZI1V	Eukaryota	Fungi	Ascomycota	NA	NA	NA	NA	NA
Otu_0230	I3D1CFT02DM3NT	Eukaryota	Fungi	Ascomycota	Sordariomycetes	Hypocreales	Nectriaceae	Neonectria	Neonectria_coccinea
Otu_0231	IZ1F1HU01BLSVJ	Eukaryota	Fungi	Ascomycota	Saccharomycetes	Saccharomycetales	Saccharomycetales_family_Incertae_sedis	NA	NA
Otu_0232	IZM9BYG01CG862	Eukaryota	Fungi	Ascomycota	NA	NA	NA	NA	NA
Otu_0233	IZ1F1HU01AR8LA	Eukaryota	Fungi	Ascomycota	Sordariomycetes	Xylariales	Xylariaceae	Xylaria	Xylaria_hypoxylon
Otu_0234	I28UJQ002EK89W	Eukaryota	Fungi	Basidiomycota	Agaricomycetes	Cantharellales	Botryobasidiaceae	NA	NA
Otu_0235	I28UJQ004JJLM4	Eukaryota	Fungi	Ascomycota	Sordariomycetes	Ophiostomatales	Ophiostomataceae	Leptographium	Leptographium_pruni
Otu_0236	IZ1F1HU01D5PJF	Eukaryota	Fungi	Ascomycota	Sordariomycetes	NA	NA	NA	NA
Otu_0237	IZ1F1HU02FHTWN	Eukaryota	Fungi	Ascomycota	NA	NA	NA	NA	ascomycete_sp_olrim538
Otu_0238	IZ1F1HU02H6IUP	Eukaryota	Fungi	Basidiomycota	Agaricomycetes	Polyporales	Meruliaceae	Bjerkandera	Bjerkandera_adusta
Otu_0239	IZ1F1HU01CS6H9	Eukaryota	Fungi	Basidiomycota	Agaricomycetes	Agaricales	Physalacriaceae	Cylindrobasidium	Cylindrobasidium_evolvens
Otu_0240	IZ1F1HU01AW790	Eukaryota	Fungi	Ascomycota	Leotiomycetes	Helotiales	Vibrisseaceae	Phialocephala	Phialocephala_trigonospora
Otu_0241	I28UJQ004JH8DQ	Eukaryota	Fungi	Ascomycota	NA	NA	NA	NA	NA
Otu_0242	IZM9BYG01DBPCF	Eukaryota	Fungi	Basidiomycota	Dacrymycetes	Dacrymycetales	Dacrymycetaceae	Calocera	Calocera_furcata
Otu_0243	IZ1F1HU01BAJGR	Eukaryota	Fungi	Basidiomycota	Agaricomycetes	Atheliales	Atheliaceae	Fibulorhizoctonia	Fibulorhizoctonia_sp_LA082103L
Otu_0244	I3D1CFT02C8NDQ	Eukaryota	Fungi	Ascomycota	Sordariomycetes	Chaetosphaeriales	Chaetosphaeriaceae	NA	NA
Otu_0245	I3D1CFT02EON49	Eukaryota	Fungi	Basidiomycota	Agaricomycetes	Polyporales	Meruliaceae	Hyphoderma	Peniophorella_praetermissa
Otu_0247	I3D1CFT02D6G8C	Eukaryota	Fungi	Ascomycota	Sordariomycetes	NA	NA	NA	NA
Otu_0248	I28UJQ004JGWYP	Eukaryota	Fungi	Ascomycota	Leotiomycetes	NA	NA	NA	NA
Otu_0249	IZ1F1HU01C82WK	Eukaryota	Fungi	Basidiomycota	NA	NA	NA	NA	basidiomycete_sp_OS_S27
Otu_0250	IZ1F1HU01CPGAG	Eukaryota	Fungi	Ascomycota	Sordariomycetes	Sordariales	Lasiosphaeriaceae	NA	NA
Otu_0251	I3D1CFT02DV6HY	Eukaryota	Fungi	Ascomycota	Saccharomycetes	Saccharomycetales	Lipomycetaceae	Myxozyma	Myxozyma_cf_melibiosi_UWO
Otu_0252	IZ1F1HU01AJKNL	Eukaryota	Fungi	Basidiomycota	Agaricomycetes	Agaricales	Physalacriaceae	Flammulina	Flammulina_velutipes
Otu_0253	IZ1F1HU01AFLNA	Eukaryota	Fungi	Ascomycota	Ascomycota_class_Incertae_sedis	Ascomycota_order_Incertae_sedis	Ascomycota_family_Incertae_sedis	Xenochalara	Xenochalara_juniperi
Otu_0254	I3D1CFT02DGLQ8	Eukaryota	Fungi	Ascomycota	Leotiomycetes	Helotiales	Hyaloscyphaceae	Calycina	Calycina_languida
Otu_0255	IZ1F1HU01A9UIH	Eukaryota	Fungi	Basidiomycota	Tremellomycetes	Tremellales	Tremellales_family_Incertae_sedis	NA	NA
Otu_0256	I28UJQ002DORYC	Eukaryota	Fungi	Ascomycota	Sordariomycetes	Coniochaetales	Coniochaetaceae	Coniochaeta	NA
Otu_0257	IZ1F1HU01EKMUZ	Eukaryota	Fungi	Ascomycota	Sordariomycetes	Xylariales	Xylariaceae	Xylaria	Xylaria_cubensis
Otu_0258	IZ1F1HU01C2YPB	Eukaryota	Fungi	NA	NA	NA	NA	NA	NA
Otu_0259	IZ1F1HU01CSHGJ	Eukaryota	Fungi	Basidiomycota	Agaricomycetes	Agaricales	Physalacriaceae	Armillaria	NA
Otu_0260	IZ1F1HU01D6TZ2	Eukaryota	Fungi	Ascomycota	Sordariomycetes	Lulworthiales	Lulworthiaceae	Zalerion	Zalerion_sp_T2N16c
Otu_0261	IZ1F1HU02GHH23	Eukaryota	Fungi	Basidiomycota	Agaricomycetes	Polyporales	Meruliaceae	Phlebia	Mycoacia_aurea
Otu_0262	IZ1F1HU01AKSPO	Eukaryota	Fungi	Basidiomycota	Agaricomycetes	Agaricales	Tricholomataceae	Clitocybe	Clitocybe_robusta
Otu_0263	IZ1F1HU01DPSQ8	Eukaryota	Fungi	Ascomycota	Leotiomycetes	Helotiales	Helotiales_family_Incertae_sedis	NA	NA
Otu_0264	I28UJQ002ELT21	Eukaryota	Fungi	Basidiomycota	Agaricomycetes	Agaricales	Psathyrellaceae	NA	NA
Otu_0265	IZ1F1HU01CGHZ7	Eukaryota	Fungi	Ascomycota	Saccharomycetes	Saccharomycetales	Lipomycetaceae	NA	NA
Otu_0266	IZ1F1HU01CW6KT	Eukaryota	Fungi	Basidiomycota	Agaricomycetes	Phallales	Phallaceae	Phallus	Phallus_impudicus
Otu_0267	IZ1F1HU02IZSFT	Eukaryota	Fungi	Basidiomycota	Tremellomycetes	Tremellales	Tremellales_family_Incertae_sedis	Tremella	Tremella_polyporina
Otu_0268	I3D1CFT02DLAJ7	Eukaryota	Fungi	Ascomycota	Saccharomycetes	Saccharomycetales	NA	NA	NA
Otu_0269	IZ1F1HU01DGTLE	Eukaryota	Fungi	Ascomycota	Saccharomycetes	Saccharomycetales	Saccharomycetales_family_Incertae_sedis	Candida	Candida_sp_HD4
Otu_0270	IZ1F1HU01D7O4G	Eukaryota	Fungi	Basidiomycota	Agaricomycetes	Auriculariales	NA	NA	NA
Otu_0271	I3D1CFT02DY265	Eukaryota	Fungi	Ascomycota	Ascomycota_class_Incertae_sedis	Ascomycota_order_Incertae_sedis	Ascomycota_family_Incertae_sedis	Chalara	Chalara_sp_olrim787
Otu_0272	I3D1CFT02EAB73	Eukaryota	Fungi	Ascomycota	Sordariomycetes	Hypocreales	Nectriaceae	Fusarium	NA
Otu_0273	IZ1F1HU01B3ME5	Eukaryota	Fungi	Ascomycota	Leotiomycetes	Helotiales	Dermateaceae	Phaeomollisia	Phaeomollisia_piceae
Otu_0274	IZ1F1HU01A4DIV	Eukaryota	Fungi	Basidiomycota	Agaricomycetes	Agaricales	Mycenaceae	Mycena	Mycena_speirea
Otu_0275	I3D1CFT02EV267	Eukaryota	Fungi	Basidiomycota	Agaricomycetes	Cantharellales	Botryobasidiaceae	Botryobasidium	Botryobasidium_laeve
Otu_0276	I28UJQ004IE36T	Eukaryota	Fungi	Basidiomycota	Agaricomycetes	Agaricales	Physalacriaceae	Armillaria	NA
Otu_0277	IZ1F1HU01CTV7L	Eukaryota	Fungi	Ascomycota	Leotiomycetes	Helotiales	NA	NA	Helotiales_sp_EXP0411F
Otu_0278	I28UJQ004JXM28	Eukaryota	Fungi	Ascomycota	NA	NA	NA	NA	Ascomycota_sp_CH_Aa21
Otu_0279	I3D1CFT02EDVFM	Eukaryota	Fungi	Ascomycota	Sordariomycetes	Diaporthales	Diaporthaceae	Diaporthe	NA
Otu_0280	IZ1F1HU01CE9YP	Eukaryota	Fungi	Ascomycota	Eurotiomycetes	Chaetothyriales	Herpotrichiellaceae	NA	NA
Otu_0281	IZ1F1HU01C8MLV	Eukaryota	Fungi	Ascomycota	Dothideomycetes	Capnodiales	NA	NA	NA
Otu_0282	I3D1CFT02DDH9G	Eukaryota	Fungi	Ascomycota	Sordariomycetes	Ophiostomatales	Ophiostomataceae	Ophiostoma	Ophiostoma_canum
Otu_0283	IZM9BYG01DF8VK	Eukaryota	Fungi	Basidiomycota	Agaricomycetes	Boletales	Serpulaceae	Serpula	Serpula_lacrymans
Otu_0284	IZ1F1HU01EITBL	Eukaryota	Fungi	Ascomycota	Sordariomycetes	Microascales	Microascaceae	NA	NA
Otu_0285	IZ1F1HU01CQ0CG	Eukaryota	Fungi	Ascomycota	Saccharomycetes	Saccharomycetales	NA	NA	NA
Otu_0286	IZ1F1HU01CY9PW	Eukaryota	Fungi	Ascomycota	Sordariomycetes	Chaetosphaeriales	Chaetosphaeriaceae	Menispora	Menispora_ciliata
Otu_0287	IZ1F1HU02JLKHU	Eukaryota	Fungi	Basidiomycota	Dacrymycetes	Dacrymycetales	Dacrymycetaceae	Dacrymyces	Dacrymyces_minor
Otu_0288	IZ1F1HU02F9L2D	Eukaryota	Fungi	Ascomycota	NA	NA	NA	NA	NA
Otu_0289	I28UJQ002EK963	Eukaryota	Fungi	Basidiomycota	Agaricomycetes	Sebacinales	Sebacinaceae	Sebacina	NA
Otu_0290	IZ1F1HU01CQMRG	Eukaryota	Fungi	Ascomycota	NA	NA	NA	NA	NA
Otu_0291	I3D1CFT02C1IJH	Eukaryota	Fungi	Ascomycota	Dothideomycetes	Capnodiales	NA	NA	NA
Otu_0292	I3D1CFT02DX9ZL	Eukaryota	Fungi	Ascomycota	Sordariomycetes	Hypocreales	Bionectriaceae	NA	NA
Otu_0293	IZ1F1HU01B8FVQ	Eukaryota	Fungi	Ascomycota	Lecanoromycetes	Ostropales	Stictidaceae	Cryptodiscus	Cryptodiscus_microstomus
Otu_0294	I28UJQ002DRBLR	Eukaryota	Fungi	Ascomycota	Ascomycota_class_Incertae_sedis	Ascomycota_order_Incertae_sedis	Ascomycota_family_Incertae_sedis	Cheiromyces	Cheiromyces_inflatus
Otu_0295	IZ1F1HU01DE1T8	Eukaryota	Fungi	Basidiomycota	Agaricomycetes	Agaricales	Mycenaceae	Mycena	Mycena_cf_epipterygia_UBC_F15203
Otu_0296	IZM9BYG01C36DZ	Eukaryota	Fungi	Basidiomycota	Agaricomycetes	Cantharellales	Botryobasidiaceae	NA	NA
Otu_0297	I28UJQ002EGCYD	Eukaryota	Fungi	Ascomycota	Saccharomycetes	Saccharomycetales	Saccharomycetaceae	Kuraishia	Kuraishia_capsulata
Otu_0298	IZ1F1HU01DL5CL	Eukaryota	Fungi	Ascomycota	NA	NA	NA	NA	NA
Otu_0299	IZ1F1HU02GKUDV	Eukaryota	Fungi	Ascomycota	Dothideomycetes	Capnodiales	Davidiellaceae	Cladosporium	Cladosporium_sp_CBS_55279
Otu_0300	I3D1CFT02D8L8V	Eukaryota	Fungi	Ascomycota	NA	NA	NA	NA	NA
Otu_0301	IZ1F1HU01BIGJ7	Eukaryota	Fungi	Ascomycota	Sordariomycetes	Xylariales	Diatrypaceae	Eutypa	Eutypa_lata
Otu_0302	IZ1F1HU02G7N0M	Eukaryota	Fungi	Ascomycota	NA	NA	NA	NA	NA
Otu_0303	IZM9BYG01B9MJY	Eukaryota	Fungi	Ascomycota	Saccharomycetes	Saccharomycetales	NA	NA	NA
Otu_0304	IZ1F1HU02G1DKH	Eukaryota	Fungi	Ascomycota	Leotiomycetes	Helotiales	Dermateaceae	Cryptosporiopsis	Cryptosporiopsis_sp_UCROK416
Otu_0305	I3D1CFT02C2OLC	Eukaryota	Fungi	Ascomycota	Eurotiomycetes	Chaetothyriales	NA	NA	NA
Otu_0306	I3D1CFT02D4NYK	Eukaryota	Fungi	Ascomycota	Eurotiomycetes	Chaetothyriales	Herpotrichiellaceae	NA	NA
Otu_0308	I3D1CFT02C3Z7W	Eukaryota	Fungi	Ascomycota	NA	NA	NA	NA	NA
Otu_0309	IZM9BYG01DRREY	Eukaryota	Fungi	Basidiomycota	Dacrymycetes	Dacrymycetales	Dacrymycetaceae	Dacrymyces	Dacrymyces_lacrymalis
Otu_0310	I3D1CFT02ECAUF	Eukaryota	Fungi	Ascomycota	Sordariomycetes	Chaetosphaeriales	Chaetosphaeriaceae	Chaetosphaeria	Chaetosphaeria_inaequalis
Otu_0311	I28UJQ004JRM2E	Eukaryota	Fungi	NA	NA	NA	NA	NA	NA
Otu_0312	IZ1F1HU01A1DRV	Eukaryota	Fungi	Basidiomycota	Agaricomycetes	Auriculariales	Auriculariales_family_Incertae_sedis	Basidiodendron	Basidiodendron_caesiocinereum
Otu_0313	IZ1F1HU01A5SB4	Eukaryota	Fungi	Basidiomycota	Agaricomycetes	Agaricales	Mycenaceae	Mycena	Mycena_rubromarginata
Otu_0315	IZ1F1HU02JGHH1	Eukaryota	Fungi	Basidiomycota	Dacrymycetes	Dacrymycetales	Dacrymycetaceae	NA	NA
Otu_0316	I3D1CFT02DEUSM	Eukaryota	Fungi	Basidiomycota	Agaricomycetes	Polyporales	Xenasmataceae	Xenasmatella	Xenasmatella_sp
Otu_0317	IZ1F1HU01A2OQM	Eukaryota	Fungi	Ascomycota	NA	NA	NA	NA	NA
Otu_0318	IZ1F1HU01D6FK2	Eukaryota	Fungi	Ascomycota	Leotiomycetes	Helotiales	Hyaloscyphaceae	Haplographium	Haplographium_catenatum
Otu_0319	IZ1F1HU01AXJ4D	Eukaryota	Fungi	Basidiomycota	Tremellomycetes	Cystofilobasidiales	Cystofilobasidiaceae	Mrakia	Mrakia_frigida
Otu_0320	IZ1F1HU01BR25F	Eukaryota	Fungi	Basidiomycota	Agaricomycetes	Cantharellales	Hydnaceae	Sistotrema	Sistotrema_sernanderi
Otu_0321	IZM9BYG01DD9UK	Eukaryota	Fungi	Basidiomycota	Dacrymycetes	Dacrymycetales	Dacrymycetaceae	Calocera	NA
Otu_0322	IZ1F1HU02GRAD4	Eukaryota	Fungi	Ascomycota	Dothideomycetes	Pleosporales	NA	NA	NA
Otu_0324	I3D1CFT02C9VML	Eukaryota	Fungi	Ascomycota	Sordariomycetes	Coniochaetales	Coniochaetaceae	Coniochaeta	Coniochaeta_sp_FRL
Otu_0325	IZ1F1HU01BMPAI	Eukaryota	Fungi	Ascomycota	NA	NA	NA	NA	NA
Otu_0326	IZ1F1HU02JKBPS	Eukaryota	Fungi	Basidiomycota	Agaricomycetes	Agaricales	NA	NA	NA
Otu_0327	I3D1CFT02DSEOF	Eukaryota	Fungi	Ascomycota	Sordariomycetes	Sordariales	Lasiosphaeriaceae	NA	NA
Otu_0329	I3D1CFT02DANU5	Eukaryota	Fungi	Basidiomycota	NA	NA	NA	NA	NA
Otu_0330	I3D1CFT02EN9VO	Eukaryota	Fungi	Ascomycota	Dothideomycetes	Pleosporales	Sporormiaceae	Preussia	Preussia_flanaganii
Otu_0331	IZ1F1HU01BM5GI	Eukaryota	Fungi	Basidiomycota	Agaricomycetes	Agaricales	Physalacriaceae	Armillaria	NA
Otu_0332	IZ1F1HU01BM060	Eukaryota	Fungi	Basidiomycota	Agaricomycetes	Agaricales	Mycenaceae	Mycena	Mycena_cyanorhiza
Otu_0333	I3D1CFT02D38DA	Eukaryota	Fungi	Ascomycota	NA	NA	NA	NA	NA
Otu_0334	I3D1CFT02EAZAB	Eukaryota	Fungi	Ascomycota	Sordariomycetes	Sordariales	Lasiosphaeriaceae	Lasiosphaeris	Lasiosphaeris_sp_4_ANM_2011
Otu_0335	IZ1F1HU01C7671	Eukaryota	Fungi	Basidiomycota	Agaricomycetes	Agaricales	Physalacriaceae	Armillaria	NA
Otu_0336	IZ1F1HU02FEX8G	Eukaryota	Fungi	Basidiomycota	Agaricomycetes	Russulales	Bondarzewiaceae	Heterobasidion	Heterobasidion_annosum
Otu_0337	I28UJQ004I96LK	Eukaryota	Fungi	Ascomycota	Sordariomycetes	Diaporthales	Togniniaceae	NA	NA
Otu_0338	IZ1F1HU01A5IE5	Eukaryota	Fungi	Basidiomycota	Tremellomycetes	Tremellales	Tremellales_family_Incertae_sedis	Cryptococcus	Cryptococcus_victoriae
Otu_0339	IZ1F1HU02GC3S6	Eukaryota	Fungi	Basidiomycota	Agaricomycetes	Polyporales	Meripilaceae	Rigidoporus	Rigidoporus_populinus
Otu_0340	IZM9BYG01C9BA8	Eukaryota	Fungi	Basidiomycota	Agaricomycetes	Gloeophyllales	Gloeophyllaceae	Gloeophyllum	Gloeophyllum_odoratum
Otu_0341	I28UJQ004H02P3	Eukaryota	Fungi	Basidiomycota	Agaricomycetes	Agaricales	Physalacriaceae	Armillaria	NA
Otu_0342	IZ1F1HU01D8S7S	Eukaryota	Fungi	Basidiomycota	NA	NA	NA	NA	NA
Otu_0344	IZ1F1HU01DU86J	Eukaryota	Fungi	NA	NA	NA	NA	NA	fungal_endophyte_sp_P1015B
Otu_0345	IZ1F1HU01DVSPC	Eukaryota	Fungi	Basidiomycota	NA	NA	NA	NA	NA
Otu_0346	I3D1CFT02DLLYG	Eukaryota	Fungi	Ascomycota	Sordariomycetes	NA	NA	NA	NA
Otu_0347	I28UJQ004IIL77	Eukaryota	Fungi	Ascomycota	Orbiliomycetes	Orbiliales	Orbiliaceae	Orbilia	Orbilia_delicatula
Otu_0348	I3D1CFT02C4U1E	Eukaryota	Fungi	Ascomycota	Sordariomycetes	Chaetosphaeriales	Chaetosphaeriaceae	NA	NA
Otu_0349	IZ1F1HU02GDDI1	Eukaryota	Fungi	Basidiomycota	Agaricomycetes	Agaricomycetes_order_Incertae_sedis	Agaricomycetes_family_Incertae_sedis	Resinicium	Resinicium_bicolor
Otu_0351	I3D1CFT02DCMB6	Eukaryota	Fungi	Ascomycota	Sordariomycetes	Coniochaetales	Coniochaetaceae	Lecythophora	Lecythophora_sp_OTU_030
Otu_0352	I28UJQ004JPO6W	Eukaryota	Fungi	Ascomycota	Leotiomycetes	Helotiales	Vibrisseaceae	NA	NA
Otu_0353	I28UJQ004JQO8U	Eukaryota	Fungi	Basidiomycota	Agaricostilbomycetes	Agaricostilbales	Chionosphaeraceae	Kurtzmanomyces	NA
Otu_0354	I3D1CFT02C7XKF	Eukaryota	Fungi	Ascomycota	NA	NA	NA	NA	NA
Otu_0355	I3D1CFT02C872I	Eukaryota	Fungi	Ascomycota	Dothideomycetes	Pleosporales	Pleosporaceae	Alternaria	Alternaria_sp_NSIA1
Otu_0356	IZ1F1HU01AP606	Eukaryota	Fungi	Ascomycota	Sordariomycetes	NA	NA	NA	NA
Otu_0357	IZ1F1HU01AWYBD	Eukaryota	Fungi	Basidiomycota	Agaricomycetes	Boletales	Paxillaceae	Melanogaster	Melanogaster_broomeianus
Otu_0358	IZ1F1HU01C98PS	Eukaryota	Fungi	Ascomycota	Leotiomycetes	NA	NA	NA	NA
Otu_0359	IZ1F1HU01EOKDS	Eukaryota	Fungi	Ascomycota	Saccharomycetes	Saccharomycetales	Saccharomycetales_family_Incertae_sedis	Candida	Candida_mesenterica
Otu_0360	I28UJQ002DK26G	Eukaryota	Fungi	Ascomycota	Sordariomycetes	Hypocreales	Hypocreaceae	NA	NA
Otu_0361	I3D1CFT02C609L	Eukaryota	Fungi	Basidiomycota	Tremellomycetes	Tremellales	Tremellales_family_Incertae_sedis	Cryptococcus	Cryptococcus_sp_ATCC_MYA_4669
Otu_0362	IZ1F1HU01ARB1M	Eukaryota	Fungi	Basidiomycota	Microbotryomycetes	Sporidiobolales	Sporidiobolales_family_Incertae_sedis	NA	NA
Otu_0363	IZ1F1HU01C8YC9	Eukaryota	Fungi	Ascomycota	Leotiomycetes	Helotiales	Helotiales_family_Incertae_sedis	Leptodontidium	Leptodontidium_elatius
Otu_0365	IZ1F1HU01AXZ07	Eukaryota	Fungi	Ascomycota	NA	NA	NA	NA	NA
Otu_0366	I3D1CFT02DP6PZ	Eukaryota	Fungi	Ascomycota	Ascomycota_class_Incertae_sedis	Ascomycota_order_Incertae_sedis	Ascomycota_family_Incertae_sedis	Phaeoisaria	Phaeoisaria_sp_LXS_2012
Otu_0367	IZ1F1HU01CU6CT	Eukaryota	Fungi	Basidiomycota	Microbotryomycetes	Sporidiobolales	Sporidiobolales_family_Incertae_sedis	Rhodotorula	NA
Otu_0368	I3D1CFT02DLVOR	Eukaryota	Fungi	Ascomycota	Dothideomycetes	NA	NA	NA	NA
Otu_0369	IZ1F1HU01ATNC5	Eukaryota	Fungi	Ascomycota	Leotiomycetes	Incertae_sedis	Incertae_sedis	Meliniomyces	NA
Otu_0370	IZ1F1HU01ED3A0	Eukaryota	Fungi	Ascomycota	Leotiomycetes	NA	NA	NA	NA
Otu_0371	IZ1F1HU02FNUYB	Eukaryota	Fungi	Basidiomycota	Microbotryomycetes	Sporidiobolales	Sporidiobolales_family_Incertae_sedis	NA	NA
Otu_0372	I28UJQ004JW86E	Eukaryota	Fungi	Basidiomycota	NA	NA	NA	NA	NA
Otu_0373	I3D1CFT02EB2OR	Eukaryota	Fungi	Ascomycota	Eurotiomycetes	Chaetothyriales	Herpotrichiellaceae	Cladophialophora	Cladophialophora_chaetospira
Otu_0374	IZ1F1HU01A01Z2	Eukaryota	Fungi	Ascomycota	NA	NA	NA	NA	NA
Otu_0375	IZ1F1HU01BTJPV	Eukaryota	Fungi	Ascomycota	Leotiomycetes	NA	NA	NA	NA
Otu_0376	IZ1F1HU02G1R8U	Eukaryota	Fungi	Ascomycota	Leotiomycetes	Helotiales	Hyaloscyphaceae	NA	NA
Otu_0377	IZ1F1HU02GLC8D	Eukaryota	Fungi	Ascomycota	NA	NA	NA	NA	NA
Otu_0378	IZ1F1HU01EMPM0	Eukaryota	Fungi	Ascomycota	Leotiomycetes	Incertae_sedis	Incertae_sedis	Meliniomyces	Meliniomyces_bicolor
Otu_0379	IZ1F1HU02G489B	Eukaryota	Fungi	Ascomycota	Leotiomycetes	Helotiales	NA	NA	NA
Otu_0380	I3D1CFT02EGTT0	Eukaryota	Fungi	Ascomycota	Sordariomycetes	Hypocreales	Nectriaceae	Fusarium	Fusarium_merismoides_var_crassum
Otu_0381	IZ1F1HU01BVRAW	Eukaryota	Fungi	Ascomycota	Leotiomycetes	Leotiomycetes_order_Incertae_sedis	Leotiomycetes_family_Incertae_sedis	Meliniomyces	NA
Otu_0382	IZ1F1HU01CJ4BT	Eukaryota	Fungi	Basidiomycota	Agaricomycetes	Boletales	Boletaceae	Octaviania	Octaviania_asterosperma
Otu_0383	IZ1F1HU01CQQ4L	Eukaryota	Fungi	Basidiomycota	Agaricomycetes	Agaricales	Physalacriaceae	Armillaria	NA
Otu_0384	I3D1CFT02C9INQ	Eukaryota	Fungi	Ascomycota	Ascomycota_class_Incertae_sedis	Ascomycota_order_Incertae_sedis	Ascomycota_family_Incertae_sedis	Furcaspora	Furcaspora_eucalypti
Otu_0385	I3D1CFT02DH0M9	Eukaryota	Fungi	Ascomycota	NA	NA	NA	NA	NA
Otu_0386	IZ1F1HU01ALJ7P	Eukaryota	Fungi	Ascomycota	Sordariomycetes	Xylariales	Diatrypaceae	Libertella	Libertella_fraxinea
Otu_0388	IZ1F1HU01DZCRI	Eukaryota	Fungi	Ascomycota	Ascomycota_class_Incertae_sedis	Ascomycota_order_Incertae_sedis	Ascomycota_family_Incertae_sedis	Chalara	Chalara_hyalocuspica
Otu_0389	I3D1CFT02EKV58	Eukaryota	Fungi	Ascomycota	Eurotiomycetes	Chaetothyriales	Herpotrichiellaceae	NA	NA
Otu_0390	IZ1F1HU01BCLX1	Eukaryota	Fungi	Ascomycota	Dothideomycetes	Pleosporales	Tubeufiaceae	Helicosporium	Helicosporium_guianense
Otu_0391	IZ1F1HU01CF2XH	Eukaryota	Fungi	Ascomycota	NA	NA	NA	NA	Ascomycota_sp_N051
Otu_0392	IZ1F1HU02HC7O4	Eukaryota	Fungi	Ascomycota	NA	NA	NA	NA	NA
Otu_0393	IZ1F1HU02IV4QX	Eukaryota	Fungi	Ascomycota	Leotiomycetes	Helotiales	NA	NA	NA
Otu_0394	IZM9BYG01DTIF3	Eukaryota	Fungi	Ascomycota	Dothideomycetes	Pleosporales	Phaeosphaeriaceae	Stagonospora	Stagonospora_pseudovitensis
Otu_0395	I28UJQ002DFWYN	Eukaryota	Fungi	Ascomycota	Saccharomycetes	Saccharomycetales	Trichomonascaceae	Sugiyamaella	Sugiyamaella_sp_NRRL_YB_2798
Otu_0396	IZM9BYG01DFGJE	Eukaryota	Fungi	Basidiomycota	Agaricomycetes	Russulales	Bondarzewiaceae	Heterobasidion	Heterobasidion_annosum
Otu_0397	I28UJQ004JX9JY	Eukaryota	Fungi	Ascomycota	Lecanoromycetes	Ostropales	Stictidaceae	Cryptodiscus	NA
Otu_0398	I3D1CFT02D2OX5	Eukaryota	Fungi	Ascomycota	Sordariomycetes	Coniochaetales	Coniochaetaceae	Lecythophora	NA
Otu_0399	IZ1F1HU01BG25X	Eukaryota	Fungi	Ascomycota	Sordariomycetes	Ophiostomatales	Ophiostomataceae	Pesotum	Pesotum_fragrans
Otu_0400	IZ1F1HU01D9SYN	Eukaryota	Fungi	Basidiomycota	Agaricomycetes	Sebacinales	Sebacinaceae	NA	NA
Otu_0401	IZ1F1HU02G7MRA	Eukaryota	Fungi	Basidiomycota	Agaricomycetes	Agaricales	NA	NA	NA
Otu_0402	IZ1F1HU02GMA0S	Eukaryota	Fungi	Ascomycota	Sordariomycetes	Sordariales	Lasiosphaeriaceae	Lasiosphaeris	Lasiosphaeris_sp_2_ANM_2011
Otu_0403	IZHJ8JL01AHOFP	Eukaryota	Fungi	Basidiomycota	Agaricomycetes	Atheliales	Atheliaceae	NA	NA
Otu_0404	I28UJQ002C4WBA	Eukaryota	Fungi	Ascomycota	NA	NA	NA	NA	NA
Otu_0405	I3D1CFT02EMNIF	Eukaryota	Fungi	Ascomycota	Sordariomycetes	Hypocreales	Nectriaceae	Nectria	Nectria_ramulariae
Otu_0406	IZ1F1HU01DHKSP	Eukaryota	Fungi	Ascomycota	NA	NA	NA	NA	NA
Otu_0407	IZ1F1HU01DUPCR	Eukaryota	Fungi	Basidiomycota	Agaricomycetes	Agaricales	Physalacriaceae	Armillaria	Armillaria_sp_NagE
Otu_0408	IZHJ8JL01BZUCW	Eukaryota	Fungi	Basidiomycota	Tremellomycetes	Tremellales	Tremellales_family_Incertae_sedis	NA	NA
Otu_0409	IZ1F1HU01EA58S	Eukaryota	Fungi	Basidiomycota	Agaricomycetes	Cantharellales	Ceratobasidiaceae	NA	NA
Otu_0410	IZ1F1HU02JIXGJ	Eukaryota	Fungi	Ascomycota	Eurotiomycetes	Chaetothyriales	Herpotrichiellaceae	Cladophialophora	Cladophialophora_sp_TRN488
Otu_0411	I28UJQ002ECO9F	Eukaryota	Fungi	Basidiomycota	NA	NA	NA	NA	Basidiomycota_sp_Di282_4
Otu_0414	I3D1CFT02EB3OO	Eukaryota	Fungi	Ascomycota	Leotiomycetes	Helotiales	NA	NA	NA
Otu_0415	IZ1F1HU01AEC5T	Eukaryota	Fungi	Basidiomycota	Agaricomycetes	Polyporales	Polyporaceae	Rhodonia	Rhodonia_placenta
Otu_0416	IZ1F1HU02GYVVM	Eukaryota	Fungi	Ascomycota	Leotiomycetes	NA	NA	NA	NA
Otu_0417	I28UJQ002DGLIM	Eukaryota	Fungi	Ascomycota	Leotiomycetes	Helotiales	Helotiales_family_Incertae_sedis	Catenulifera	Catenulifera_luxurians
Otu_0418	I3D1CFT02DDEFG	Eukaryota	Fungi	Ascomycota	Sordariomycetes	Coniochaetales	Coniochaetaceae	Lecythophora	Lecythophora_sp_olrim15
Otu_0419	I28UJQ001AZNE6	Eukaryota	Fungi	Ascomycota	NA	NA	NA	NA	NA
Otu_0420	I28UJQ002ELZAW	Eukaryota	Fungi	Basidiomycota	Tremellomycetes	Cystofilobasidiales	Cystofilobasidiales_family_Incertae_sedis	Syzygospora	Syzygospora_pallida
Otu_0421	I28UJQ004IQ3O8	Eukaryota	Fungi	Ascomycota	NA	NA	NA	NA	NA
Otu_0422	I3D1CFT02ENEIY	Eukaryota	Fungi	Basidiomycota	Agaricomycetes	Sebacinales	NA	NA	NA
Otu_0423	IZ1F1HU01CKH5T	Eukaryota	Fungi	NA	NA	NA	NA	NA	NA
Otu_0424	IZ1F1HU01CMVAH	Eukaryota	Fungi	Basidiomycota	Agaricomycetes	Polyporales	Meruliaceae	Bjerkandera	Bjerkandera_adusta
Otu_0425	I3D1CFT02DPA4E	Eukaryota	Fungi	Ascomycota	Dothideomycetes	Dothideales	Dothioraceae	Sydowia	Sydowia_polyspora
Otu_0426	IZ1F1HU02HIHDO	Eukaryota	Fungi	Basidiomycota	Agaricomycetes	Polyporales	Meripilaceae	Rigidoporus	Rigidoporus_populinus
Otu_0427	IZ1F1HU02JHGFQ	Eukaryota	Fungi	Basidiomycota	Agaricomycetes	Agaricales	Strophariaceae	Gymnopilus	Gymnopilus_penetrans
Otu_0428	IZM9BYG01EN2XK	Eukaryota	Fungi	Ascomycota	Dothideomycetes	Pleosporales	Phaeosphaeriaceae	NA	NA
Otu_0429	I28UJQ002EN430	Eukaryota	Fungi	Ascomycota	Sordariomycetes	NA	NA	NA	NA
Otu_0430	IZ1F1HU01AXOI2	Eukaryota	Fungi	Ascomycota	Dothideomycetes	Pleosporales	Pleosporales_family_Incertae_sedis	Phoma	Phoma_sp_JDL_2012a
Otu_0431	IZ1F1HU01EHX8M	Eukaryota	Fungi	Zygomycota	Incertae_sedis	Mortierellales	Mortierellaceae	Mortierella	Mortierella_globulifera
Otu_0432	IZ1F1HU02HV8J5	Eukaryota	Fungi	Ascomycota	Sordariomycetes	Sordariales	Sordariales_family_Incertae_sedis	Pleurothecium	Pleurothecium_obovoideum
Otu_0433	IZ1F1HU02IT4BD	Eukaryota	Fungi	Basidiomycota	Agaricomycetes	Russulales	Bondarzewiaceae	Heterobasidion	Heterobasidion_annosum
Otu_0434	I28UJQ002EMH8G	Eukaryota	Fungi	Basidiomycota	Agaricomycetes	Agaricales	Pluteaceae	Pluteus	Pluteus_cervinus
Otu_0435	I3D1CFT02EBY3P	Eukaryota	Fungi	Basidiomycota	Agaricomycetes	Agaricales	Tricholomataceae	Pleurotopsis	Pleurotopsis_longinqua
Otu_0436	IZ1F1HU01BCZT6	Eukaryota	Fungi	Ascomycota	NA	NA	NA	NA	NA
Otu_0437	IZ1F1HU01BJSAT	Eukaryota	Fungi	Ascomycota	NA	NA	NA	NA	NA
Otu_0438	IZ1F1HU01CA5LC	Eukaryota	Fungi	Basidiomycota	Agaricomycetes	Atheliales	Atheliaceae	Fibulorhizoctonia	Fibulorhizoctonia_carotae
Otu_0439	IZ1F1HU01AR1UI	Eukaryota	Fungi	Ascomycota	Leotiomycetes	NA	NA	NA	NA
Otu_0440	IZ1F1HU01AY9T7	Eukaryota	Fungi	Ascomycota	Sordariomycetes	Coniochaetales	Coniochaetaceae	Lecythophora	Lecythophora_sp_olrim15
Otu_0441	IZ1F1HU01D7YII	Eukaryota	Fungi	Basidiomycota	Agaricomycetes	Agaricales	Physalacriaceae	Armillaria	NA
Otu_0442	IZ1F1HU01DO5GM	Eukaryota	Fungi	Ascomycota	Leotiomycetes	NA	NA	NA	NA
Otu_0443	IZ1F1HU02F8L0V	Eukaryota	Fungi	Ascomycota	Ascomycota_class_Incertae_sedis	Ascomycota_order_Incertae_sedis	Ascomycota_family_Incertae_sedis	Chalara	NA
Otu_0444	IZ1F1HU02G2OKV	Eukaryota	Fungi	Ascomycota	Saccharomycetes	Saccharomycetales	Lipomycetaceae	Lipomyces	NA
Otu_0445	I28UJQ004I5AA5	Eukaryota	Fungi	Ascomycota	Leotiomycetes	Helotiales	NA	NA	Helotiaceae_sp_T4N4a
Otu_0446	I3D1CFT02DZW90	Eukaryota	Fungi	Ascomycota	NA	NA	NA	NA	NA
Otu_0447	IZ1F1HU01A6AN0	Eukaryota	Fungi	Basidiomycota	Agaricomycetes	Agaricales	Marasmiaceae	Sarcomyxa	Sarcomyxa_serotina
Otu_0448	IZ1F1HU01AQ9JQ	Eukaryota	Fungi	Ascomycota	NA	NA	NA	NA	ascomycete_sp_CH_Aa18
Otu_0449	IZ1F1HU01DTWKK	Eukaryota	Fungi	Basidiomycota	Agaricomycetes	Russulales	Hericiaceae	Dentipellis	NA
Otu_0450	I3D1CFT02D1UE1	Eukaryota	Fungi	Ascomycota	Eurotiomycetes	Eurotiales	Trichocomaceae	Penicillium	Penicillium_penicillioides
Otu_0451	IZ1F1HU01AKH6X	Eukaryota	Fungi	Ascomycota	Sordariomycetes	NA	NA	NA	NA
Otu_0452	IZ1F1HU01BLAFD	Eukaryota	Fungi	Ascomycota	NA	NA	NA	NA	NA
Otu_0453	IZ1F1HU01C09FF	Eukaryota	Fungi	Ascomycota	NA	NA	NA	NA	NA
Otu_0454	IZ1F1HU02GQW38	Eukaryota	Fungi	Basidiomycota	Agaricomycetes	NA	NA	NA	NA
Otu_0455	IZ1F1HU02HEAF6	Eukaryota	Fungi	Ascomycota	Leotiomycetes	Helotiales	Helotiales_family_Incertae_sedis	Cadophora	Cadophora_malorum
Otu_0457	I3D1CFT02C773H	Eukaryota	Fungi	Ascomycota	Sordariomycetes	Hypocreales	Nectriaceae	Cylindrocarpon	Cylindrocarpon_sp_EXP0565F
Otu_0458	IZ1F1HU01A3LQC	Eukaryota	Fungi	Basidiomycota	Agaricomycetes	NA	NA	NA	NA
Otu_0459	IZ1F1HU01AHGDU	Eukaryota	Fungi	Basidiomycota	Agaricomycetes	Agaricales	Pterulaceae	Globulicium	Globulicium_hiemale
Otu_0460	IZ1F1HU01C1QQS	Eukaryota	Fungi	Basidiomycota	Agaricomycetes	Agaricales	Physalacriaceae	Armillaria	NA
Otu_0461	IZ1F1HU02HJO41	Eukaryota	Fungi	Basidiomycota	Agaricomycetes	Russulales	Peniophoraceae	NA	Peniophoraceae_sp
Otu_0462	IZHJ8JL01D4SRH	Eukaryota	Fungi	Ascomycota	Leotiomycetes	Helotiales	Helotiales_family_Incertae_sedis	Leptodontidium	Leptodontidium_elatius
Otu_0463	I28UJQ002D3X2D	Eukaryota	Fungi	Ascomycota	Sordariomycetes	Sordariomycetes_order_Incertae_sedis	Sordariomycetes_family_Incertae_sedis	Xylomelasma	Xylomelasma_sp_ZK29/08
Otu_0464	I28UJQ004JRUEH	Eukaryota	Fungi	Ascomycota	Sordariomycetes	Hypocreales	NA	NA	NA
Otu_0465	IZ1F1HU01A2WRD	Eukaryota	Fungi	Ascomycota	NA	NA	NA	NA	NA
Otu_0466	IZ1F1HU01DNOT5	Eukaryota	Fungi	Basidiomycota	Agaricomycetes	Agaricales	Physalacriaceae	Armillaria	Armillaria_ostoyae
Otu_0467	IZ1F1HU01EKS03	Eukaryota	Fungi	Ascomycota	Dothideomycetes	Pleosporales	NA	NA	NA
Otu_0468	IZ1F1HU01EQQX3	Eukaryota	Fungi	Ascomycota	Dothideomycetes	Pleosporales	NA	NA	NA
Otu_0469	IZ1F1HU01EW02T	Eukaryota	Fungi	Ascomycota	Eurotiomycetes	Chaetothyriales	Chaetothyriales_family_Incertae_sedis	Moristroma	Moristroma_quercinum
Otu_0470	IZ1F1HU02JEZ4T	Eukaryota	Fungi	Ascomycota	Sordariomycetes	Xylariales	Diatrypaceae	Eutypa	Eutypa_lata
Otu_0471	IZ1F1HU02JNW0D	Eukaryota	Fungi	Basidiomycota	Agaricomycetes	Hymenochaetales	Schizoporaceae	Hyphodontia	Hyphodontia_pallidula
Otu_0472	I28UJQ002DC34O	Eukaryota	Fungi	Ascomycota	Leotiomycetes	Helotiales	NA	NA	NA
Otu_0473	I28UJQ002DRBF4	Eukaryota	Fungi	Ascomycota	NA	NA	NA	NA	NA
Otu_0474	I28UJQ002DWFSC	Eukaryota	Fungi	Ascomycota	Sordariomycetes	NA	NA	NA	Sordariomycetes_sp_7S_Vf2_5_1
Otu_0475	I28UJQ004I9T7V	Eukaryota	Fungi	Ascomycota	Lecanoromycetes	Lecanorales	NA	NA	NA
Otu_0476	IZ1F1HU01A7PSK	Eukaryota	Fungi	Basidiomycota	Agaricomycetes	Agaricales	Tricholomataceae	NA	NA
Otu_0477	IZ1F1HU01AR39C	Eukaryota	Fungi	Basidiomycota	Agaricomycetes	Agaricales	Strophariaceae	Kuehneromyces	Kuehneromyces_sp
Otu_0478	IZ1F1HU01BO09A	Eukaryota	Fungi	Ascomycota	NA	NA	NA	NA	NA
Otu_0479	IZHJ8JL01B2EER	Eukaryota	Fungi	Basidiomycota	Agaricomycetes	Corticiales	Corticiaceae	NA	NA
Otu_0480	I28UJQ004JSOSD	Eukaryota	Fungi	Basidiomycota	Agaricomycetes	Agaricales	Mycenaceae	Mycena	Mycena_alba
Otu_0481	I3D1CFT02C9IHM	Eukaryota	Fungi	Basidiomycota	Agaricomycetes	Agaricales	Physalacriaceae	Armillaria	Armillaria_ostoyae
Otu_0482	I3D1CFT02EEBXN	Eukaryota	Fungi	Ascomycota	Eurotiomycetes	Chaetothyriales	Herpotrichiellaceae	Exophiala	NA
Otu_0484	I3LI3NH01DFZ72	Eukaryota	Fungi	Ascomycota	Dothideomycetes	Pleosporales	Tubeufiaceae	Helicoma	Helicoma_monilipes
Otu_0485	IZ1F1HU01BLV3P	Eukaryota	Fungi	Ascomycota	Eurotiomycetes	Verrucariales	Verrucariaceae	NA	NA
Otu_0486	IZ1F1HU01BQF22	Eukaryota	Fungi	Ascomycota	Leotiomycetes	Helotiales	NA	NA	Helotiales_sp_EXP0411F
Otu_0487	IZ1F1HU01C415H	Eukaryota	Fungi	Basidiomycota	Agaricomycetes	Agaricales	Marasmiaceae	Sarcomyxa	Sarcomyxa_serotina
Otu_0488	IZ1F1HU01DLZXL	Eukaryota	Fungi	Basidiomycota	Tremellomycetes	Tremellales	Tremellales_family_Incertae_sedis	Tremella	Tremella_aurantialba
Otu_0489	IZ1F1HU01DZQI9	Eukaryota	Fungi	Basidiomycota	Agaricomycetes	Agaricales	Inocybaceae	Tubaria	Tubaria_minutalis
Otu_0490	IZ1F1HU01EJPBV	Eukaryota	Fungi	Basidiomycota	Agaricomycetes	Polyporales	Polyporaceae	Trametes	NA
Otu_0491	IZ1F1HU02F1IRU	Eukaryota	Fungi	Basidiomycota	Agaricomycetes	Agaricales	Marasmiaceae	Gymnopus	Gymnopus_fagiphilus
Otu_0492	IZ1F1HU02F5LMP	Eukaryota	Fungi	Basidiomycota	Agaricomycetes	Polyporales	Meruliaceae	Phlebia	Phlebia_radiata
Otu_0493	I28UJQ002C4T91	Eukaryota	Fungi	Basidiomycota	Agaricomycetes	Russulales	Stereaceae	Stereum	NA
Otu_0494	I28UJQ002DT57Y	Eukaryota	Fungi	Ascomycota	Eurotiomycetes	Chaetothyriales	Herpotrichiellaceae	NA	NA
Otu_0495	I3D1CFT02DHCK7	Eukaryota	Fungi	Chytridiomycota	NA	NA	NA	NA	NA
Otu_0496	I3D1CFT02ETOSS	Eukaryota	Fungi	Ascomycota	NA	NA	NA	NA	NA
Otu_0497	IZ1F1HU01C0D9C	Eukaryota	Fungi	Ascomycota	Dothideomycetes	Pleosporales	NA	NA	NA
Otu_0498	IZ1F1HU01CGW79	Eukaryota	Fungi	Ascomycota	Leotiomycetes	NA	NA	NA	NA
Otu_0499	IZ1F1HU01CHPZX	Eukaryota	Fungi	Ascomycota	Eurotiomycetes	Chaetothyriales	Herpotrichiellaceae	Exophiala	Exophiala_moniliae
Otu_0500	I28UJQ004JQRUQ	Eukaryota	Fungi	Ascomycota	NA	NA	NA	NA	NA
Otu_0501	I3D1CFT02EYR73	Eukaryota	Fungi	Basidiomycota	Microbotryomycetes	Sporidiobolales	Sporidiobolales_family_Incertae_sedis	Rhodotorula	NA
Otu_0502	IZ1F1HU01BFKYF	Eukaryota	Fungi	Basidiomycota	NA	NA	NA	NA	basidiomycete_sp_OS_S27
Otu_0503	IZ1F1HU01CROQP	Eukaryota	Fungi	Basidiomycota	Agaricomycetes	Russulales	Auriscalpiaceae	Lentinellus	Lentinellus_cystidiosus
Otu_0504	IZ1F1HU01EY1C7	Eukaryota	Fungi	Basidiomycota	NA	NA	NA	NA	NA
Otu_0505	IZ1F1HU02FV5NV	Eukaryota	Fungi	Basidiomycota	Agaricomycetes	Cantharellales	Hydnaceae	Sistotrema	Sistotrema_oblongisporum
Otu_0506	I28UJQ002DOC4K	Eukaryota	Fungi	Basidiomycota	Agaricomycetes	Sebacinales	NA	NA	Sebacinales_sp_44
Otu_0507	IZ1F1HU01D4EW5	Eukaryota	Fungi	Zygomycota	Zygomycota_class_Incertae_sedis	Mortierellales	Mortierellaceae	Mortierella	Mortierella_hyalina
Otu_0508	IZ1F1HU01D7639	Eukaryota	Fungi	Basidiomycota	Agaricomycetes	Polyporales	Meruliaceae	Bjerkandera	Bjerkandera_adusta
Otu_0509	IZ1F1HU02G9US2	Eukaryota	Fungi	Basidiomycota	Agaricomycetes	Hymenochaetales	Hymenochaetaceae	Mensularia	Mensularia_radiata
Otu_0510	IZ1F1HU02JU49L	Eukaryota	Fungi	Basidiomycota	Dacrymycetes	Dacrymycetales	Dacrymycetaceae	Dacrymyces	Dacrymyces_lacrymalis
Otu_0511	IZM9BYG01AVH0I	Eukaryota	Fungi	Ascomycota	Leotiomycetes	Leotiomycetes_order_Incertae_sedis	Leotiomycetes_family_Incertae_sedis	Meliniomyces	Meliniomyces_bicolor
Otu_0512	I28UJQ002EJVFD	Eukaryota	Fungi	Ascomycota	Leotiomycetes	Helotiales	Helotiales_family_Incertae_sedis	Scytalidium	Scytalidium_lignicola
Otu_0514	I3D1CFT02DH6NY	Eukaryota	Fungi	Ascomycota	Sordariomycetes	Ophiostomatales	Ophiostomataceae	Pesotum	Pesotum_australi
Otu_0515	I3D1CFT02DIMEJ	Eukaryota	Fungi	Ascomycota	NA	NA	NA	NA	NA
Otu_0516	IZ1F1HU01ASN33	Eukaryota	Fungi	Ascomycota	Eurotiomycetes	Chaetothyriales	Herpotrichiellaceae	Capronia	Capronia_pilosella
Otu_0517	IZ1F1HU01BH37O	Eukaryota	Fungi	NA	NA	NA	NA	NA	NA
Otu_0518	IZ1F1HU01BTOAM	Eukaryota	Fungi	Basidiomycota	Agaricomycetes	Agaricales	Physalacriaceae	Armillaria	NA
Otu_0519	IZ1F1HU01DS818	Eukaryota	Fungi	Ascomycota	Eurotiomycetes	Chaetothyriales	Herpotrichiellaceae	Capronia	Capronia_pilosella
Otu_0520	IZ1F1HU01DWIAX	Eukaryota	Fungi	Zygomycota	Zygomycota_class_Incertae_sedis	Mortierellales	Mortierellaceae	NA	NA
Otu_0521	IZ1F1HU02IHJFZ	Eukaryota	Fungi	Basidiomycota	Agaricomycetes	Agaricales	Mycenaceae	Mycena	Mycena_meliigena
Otu_0522	IZM9BYG01CGFXB	Eukaryota	Fungi	Basidiomycota	Agaricomycetes	Agaricales	Clavariaceae	Mucronella	Mucronella_sp_PDD_95742
Otu_0523	IZM9BYG01ENQ27	Eukaryota	Fungi	Basidiomycota	Microbotryomycetes	Sporidiobolales	Sporidiobolales_family_Incertae_sedis	NA	NA
Otu_0524	I28UJQ002DMFHV	Eukaryota	Fungi	Ascomycota	Sordariomycetes	Hypocreales	Hypocreales_family_Incertae_sedis	Acremonium	Acremonium_sp_SHW11
Otu_0525	I28UJQ004JCPUN	Eukaryota	Fungi	Basidiomycota	Agaricomycetes	Agaricales	Physalacriaceae	Armillaria	Armillaria_sp_NagE
Otu_0526	I3D1CFT02DBSC9	Eukaryota	Fungi	Basidiomycota	Agaricomycetes	Auriculariales	NA	NA	NA
Otu_0527	I3D1CFT02DNZQY	Eukaryota	Fungi	Ascomycota	Sordariomycetes	NA	NA	NA	NA
Otu_0528	I3D1CFT02EPGW0	Eukaryota	Fungi	Ascomycota	NA	NA	NA	NA	ascomycete_sp_ZGZII03175
Otu_0529	IZ1F1HU01A62VC	Eukaryota	Fungi	Basidiomycota	Agaricomycetes	Agaricales	Mycenaceae	Mycena	Mycena_sp_MLB_2010a
Otu_0530	IZ1F1HU01AVGSW	Eukaryota	Fungi	Ascomycota	NA	NA	NA	NA	NA
Otu_0532	IZ1F1HU01BKJ34	Eukaryota	Fungi	Basidiomycota	Microbotryomycetes	Sporidiobolales	Sporidiobolales_family_Incertae_sedis	NA	NA
Otu_0533	IZ1F1HU01BSWBB	Eukaryota	Fungi	Ascomycota	Dothideomycetes	Pleosporales	Leptosphaeriaceae	Leptosphaeria	Leptosphaeria_sp_X9
Otu_0534	IZ1F1HU01C8PLX	Eukaryota	Fungi	Ascomycota	Ascomycota_class_Incertae_sedis	Ascomycota_order_Incertae_sedis	Ascomycota_family_Incertae_sedis	Chalara	Chalara_holubovae
Otu_0535	IZ1F1HU01D0W58	Eukaryota	Fungi	Ascomycota	NA	NA	NA	NA	NA
Otu_0536	IZ1F1HU01ECHT5	Eukaryota	Fungi	Ascomycota	Eurotiomycetes	Chaetothyriales	NA	NA	Chaetothyriales_sp
Otu_0537	IZ1F1HU01EFQ0L	Eukaryota	Fungi	Ascomycota	Leotiomycetes	Helotiales	Helotiales_family_Incertae_sedis	Leptodontidium	Leptodontidium_elatius
Otu_0538	I28UJQ001A4Y3S	Eukaryota	Fungi	Ascomycota	Leotiomycetes	Helotiales	Helotiales_family_Incertae_sedis	Leptodontidium	Leptodontidium_elatius
Otu_0539	I28UJQ002DRW7P	Eukaryota	Fungi	Ascomycota	Saccharomycetes	Saccharomycetales	Saccharomycetales_family_Incertae_sedis	Candida	Candida_nitratophila
Otu_0540	I28UJQ004IIUS7	Eukaryota	Fungi	Ascomycota	Dothideomycetes	Pleosporales	Pleosporaceae	NA	NA
Otu_0541	I28UJQ004IJN3D	Eukaryota	Fungi	Basidiomycota	Agaricomycetes	Agaricales	Mycenaceae	Mycena	Mycena_pelianthina
Otu_0542	I3D1CFT02DL17B	Eukaryota	Fungi	Basidiomycota	Agaricomycetes	Sebacinales	Sebacinaceae	Sebacina	Sebacina_incrustans
Otu_0543	I3D1CFT02EJ3QO	Eukaryota	Fungi	Ascomycota	Dothideomycetes	Pleosporales	NA	NA	NA
Otu_0544	I3D1CFT02EOMG5	Eukaryota	Fungi	Ascomycota	Orbiliomycetes	Orbiliales	Orbiliaceae	Arthrobotrys	Arthrobotrys_entomopaga
Otu_0545	IZ1F1HU01A01ZG	Eukaryota	Fungi	Basidiomycota	Agaricomycetes	Agaricales	Physalacriaceae	Armillaria	NA
Otu_0546	IZ1F1HU01A4025	Eukaryota	Fungi	Ascomycota	Leotiomycetes	Helotiales	NA	NA	Helotiales_sp_Di77_5
Otu_0547	IZ1F1HU01BE6H6	Eukaryota	Fungi	Basidiomycota	Agaricomycetes	Polyporales	Meruliaceae	Bjerkandera	Bjerkandera_adusta
Otu_0548	IZ1F1HU01BJ7WN	Eukaryota	Fungi	Basidiomycota	Dacrymycetes	Dacrymycetales	Dacrymycetaceae	Dacrymyces	Dacrymyces_minor
Otu_0549	IZ1F1HU01CQ69Q	Eukaryota	Fungi	Ascomycota	Dothideomycetes	Pleosporales	Pleosporales_family_Incertae_sedis	Pyrenochaeta	Pyrenochaeta_cava
Otu_0550	IZ1F1HU01CRG1E	Eukaryota	Fungi	Basidiomycota	Tremellomycetes	Tremellales	Tremellales_family_Incertae_sedis	Cryptococcus	Cryptococcus_sp_D162_2
Otu_0551	IZ1F1HU01DA35L	Eukaryota	Fungi	Ascomycota	Sordariomycetes	Hypocreales	NA	NA	Hypocreales_sp_212f
Otu_0552	IZ1F1HU01DZCQ3	Eukaryota	Fungi	Ascomycota	Ascomycota_class_Incertae_sedis	Ascomycota_order_Incertae_sedis	Ascomycota_family_Incertae_sedis	Chalara	Chalara_sp_olrim71
Otu_0553	I28UJQ002D19CM	Eukaryota	Fungi	Ascomycota	Leotiomycetes	Helotiales	NA	NA	NA
Otu_0554	I28UJQ002DCEIU	Eukaryota	Fungi	Ascomycota	Leotiomycetes	Helotiales	Hyaloscyphaceae	NA	NA
Otu_0555	I28UJQ002DFHK6	Eukaryota	Fungi	Basidiomycota	Agaricomycetes	Agaricales	Agaricales_family_Incertae_sedis	Plicaturopsis	Plicaturopsis_crispa
Otu_0556	I28UJQ002DVV2D	Eukaryota	Fungi	Ascomycota	Sordariomycetes	NA	NA	NA	NA
Otu_0557	I28UJQ004IFJLZ	Eukaryota	Fungi	Ascomycota	Eurotiomycetes	Chaetothyriales	Herpotrichiellaceae	NA	NA
Otu_0558	I28UJQ004JLXV0	Eukaryota	Fungi	Ascomycota	Leotiomycetes	Helotiales	Helotiales_family_Incertae_sedis	Bisporella	Bisporella_subpallida
Otu_0559	I28UJQ004JX7ZD	Eukaryota	Fungi	Ascomycota	Sordariomycetes	Sordariales	Lasiosphaeriaceae	NA	NA
Otu_0560	I3D1CFT02C8VA2	Eukaryota	Fungi	Ascomycota	Sordariomycetes	NA	NA	NA	NA
Otu_0561	I3D1CFT02D7HEH	Eukaryota	Fungi	Ascomycota	Dothideomycetes	Capnodiales	NA	NA	NA
Otu_0562	I3D1CFT02DO79V	Eukaryota	Fungi	Ascomycota	Sordariomycetes	Sordariomycetes_order_Incertae_sedis	Sordariomycetes_family_Incertae_sedis	Pleurotheciella	NA
Otu_0563	I3LI3NH01BJLGM	Eukaryota	Fungi	Ascomycota	Sordariomycetes	NA	NA	NA	NA
Otu_0564	IZ1F1HU01A2TK3	Eukaryota	Fungi	Ascomycota	NA	NA	NA	NA	NA
Otu_0565	IZ1F1HU01BFK0A	Eukaryota	Fungi	NA	NA	NA	NA	NA	fungal_endophyte_sp_AP234
Otu_0566	IZ1F1HU01C5AGU	Eukaryota	Fungi	Ascomycota	NA	NA	NA	NA	NA
Otu_0567	IZ1F1HU01CX4OZ	Eukaryota	Fungi	Ascomycota	NA	NA	NA	NA	NA
Otu_0568	IZ1F1HU01DCW9W	Eukaryota	Fungi	Ascomycota	NA	NA	NA	NA	NA
Otu_0569	IZ1F1HU01DFZB7	Eukaryota	Fungi	Ascomycota	Dothideomycetes	Pleosporales	Montagnulaceae	Paraconiothyrium	Paraconiothyrium_hawaiiense
Otu_0570	IZ1F1HU01DGURS	Eukaryota	Fungi	Ascomycota	Dothideomycetes	Pleosporales	Leptosphaeriaceae	Acicuseptoria	Acicuseptoria_rumicis
Otu_0571	IZ1F1HU01DTWNG	Eukaryota	Fungi	Ascomycota	Sordariomycetes	NA	NA	NA	NA
Otu_0572	IZ1F1HU01ETPG4	Eukaryota	Fungi	Basidiomycota	Agaricomycetes	Agaricales	Physalacriaceae	Armillaria	NA
Otu_0573	IZ1F1HU02GFS7Y	Eukaryota	Fungi	Basidiomycota	Agaricomycetes	Agaricales	NA	NA	NA
Otu_0574	I28UJQ004JGF1A	Eukaryota	Fungi	Ascomycota	Leotiomycetes	Helotiales	Helotiales_family_Incertae_sedis	Cadophora	Cadophora_luteo-olivacea
Otu_0575	I3D1CFT02EEEDO	Eukaryota	Fungi	Basidiomycota	Agaricomycetes	Trechisporales	Hydnodontaceae	Trechispora	Trechispora_sp
Otu_0577	IZ1F1HU01AY8GY	Eukaryota	Fungi	Ascomycota	NA	NA	NA	NA	NA
Otu_0578	IZ1F1HU01BLPO1	Eukaryota	Fungi	Ascomycota	Dothideomycetes	Pleosporales	Pleosporaceae	Alternaria	NA
Otu_0579	IZ1F1HU01COSUM	Eukaryota	Fungi	Basidiomycota	Tremellomycetes	Cystofilobasidiales	Cystofilobasidiales_family_Incertae_sedis	Syzygospora	Syzygospora_effibulata
Otu_0580	IZ1F1HU01D1ESG	Eukaryota	Fungi	Ascomycota	NA	NA	NA	NA	ascomycete_sp_olrim401
Otu_0581	IZ1F1HU01ECQO2	Eukaryota	Fungi	Ascomycota	Sordariomycetes	NA	NA	NA	Sordariomycetes_sp
Otu_0582	IZ1F1HU01EDSBZ	Eukaryota	Fungi	Basidiomycota	Agaricomycetes	Agaricomycetes_order_Incertae_sedis	Agaricomycetes_family_Incertae_sedis	Resinicium	Resinicium_bicolor
Otu_0583	IZ1F1HU01EVR9R	Eukaryota	Fungi	Ascomycota	Leotiomycetes	NA	NA	NA	NA
Otu_0584	IZ1F1HU02FNZZE	Eukaryota	Fungi	Ascomycota	Ascomycota_class_Incertae_sedis	Ascomycota_order_Incertae_sedis	Ascomycota_family_Incertae_sedis	Sarcopodium	Sarcopodium_oculorum
Otu_0585	I28UJQ002D2CKA	Eukaryota	Fungi	NA	NA	NA	NA	NA	NA
Otu_0586	I28UJQ004I000Y	Eukaryota	Fungi	Ascomycota	Sordariomycetes	NA	NA	NA	NA
Otu_0587	I3D1CFT02C3ZTC	Eukaryota	Fungi	Ascomycota	NA	NA	NA	NA	NA
Otu_0588	I3D1CFT02D0IYD	Eukaryota	Fungi	Ascomycota	NA	NA	NA	NA	NA
Otu_0589	I3D1CFT02D94PM	Eukaryota	Fungi	Ascomycota	Leotiomycetes	Helotiales	NA	NA	Helotiales_sp_Di77_5
Otu_0590	I3D1CFT02EHJ0C	Eukaryota	Fungi	Zygomycota	Zygomycota_class_Incertae_sedis	Mortierellales	Mortierellaceae	Mortierella	Mortierella_hyalina
Otu_0591	I3D1CFT02ETWYM	Eukaryota	Fungi	Ascomycota	NA	NA	NA	NA	NA
Otu_0592	IZ1F1HU01AJDDT	Eukaryota	Fungi	Ascomycota	NA	NA	NA	NA	NA
Otu_0593	IZ1F1HU01BJ8X7	Eukaryota	Fungi	Ascomycota	Incertae_sedis	Incertae_sedis	Incertae_sedis	Gyoerffyella	NA
Otu_0594	IZ1F1HU01BNERF	Eukaryota	Fungi	Basidiomycota	Agaricomycetes	Agaricales	Physalacriaceae	Armillaria	NA
Otu_0595	IZ1F1HU01BVJ3G	Eukaryota	Fungi	Basidiomycota	Agaricomycetes	Agaricales	Physalacriaceae	Armillaria	NA
Otu_0596	IZ1F1HU01DE7OX	Eukaryota	Fungi	Basidiomycota	Agaricomycetes	Polyporales	Meruliaceae	Hyphoderma	Hyphoderma_mutatum
Otu_0597	IZ1F1HU01DTYED	Eukaryota	Fungi	Ascomycota	NA	NA	NA	NA	NA
Otu_0598	IZ1F1HU02GIFUN	Eukaryota	Fungi	Ascomycota	Sordariomycetes	Xylariales	Diatrypaceae	Eutypa	Eutypa_lata
Otu_0599	IZ1F1HU02GTIQQ	Eukaryota	Fungi	Ascomycota	NA	NA	NA	NA	NA
Otu_0600	IZ1F1HU02IIEUN	Eukaryota	Fungi	Ascomycota	NA	NA	NA	NA	NA
Otu_0601	IZM9BYG01DRGER	Eukaryota	Fungi	Basidiomycota	Agaricomycetes	Agaricales	Pluteaceae	Pluteus	Pluteus_sp_UC_1861124
Otu_0602	I28UJQ004JWBPG	Eukaryota	Fungi	Ascomycota	Leotiomycetes	Leotiales	Bulgariaceae	Holwaya	Holwaya_mucida
Otu_0603	I3D1CFT02C1YP6	Eukaryota	Fungi	Ascomycota	Eurotiomycetes	Chaetothyriales	Herpotrichiellaceae	Exophiala	Exophiala_sp_SST_2011
Otu_0604	I3D1CFT02DS53U	Eukaryota	Fungi	Ascomycota	Eurotiomycetes	Chaetothyriales	Herpotrichiellaceae	NA	NA
Otu_0605	I3D1CFT02EXAYM	Eukaryota	Fungi	Ascomycota	Saccharomycetes	Saccharomycetales	Incertae_sedis	Candida	NA
Otu_0606	I3LI3NH01AHCPY	Eukaryota	Fungi	Ascomycota	Ascomycota_class_Incertae_sedis	Ascomycota_order_Incertae_sedis	Ascomycota_family_Incertae_sedis	Pyrigemmula	Pyrigemmula_aurantiaca
Otu_0607	I3LI3NH01DG1SH	Eukaryota	Fungi	Basidiomycota	Agaricomycetes	NA	NA	NA	NA
Otu_0608	IZ1F1HU01A3FON	Eukaryota	Fungi	Ascomycota	Sordariomycetes	NA	NA	NA	NA
Otu_0609	IZ1F1HU01AHL1K	Eukaryota	Fungi	Basidiomycota	Agaricomycetes	Agaricales	Strophariaceae	Galerina	Galerina_cf_pallidispora_UBC_F19737
Otu_0610	IZ1F1HU01C8WBC	Eukaryota	Fungi	Basidiomycota	Agaricomycetes	Agaricales	Physalacriaceae	Armillaria	NA
Otu_0611	IZ1F1HU01ET4B8	Eukaryota	Fungi	Basidiomycota	Agaricomycetes	Boletales	Paxillaceae	Melanogaster	Melanogaster_variegatus
Otu_0612	IZ1F1HU01EYDQF	Eukaryota	Fungi	Ascomycota	Dothideomycetes	Pleosporales	NA	NA	NA
Otu_0613	IZ1F1HU02I2O4K	Eukaryota	Fungi	Basidiomycota	Tremellomycetes	Tremellales	Tremellales_family_Incertae_sedis	Tremella	Tremella_sp_BEA_2010
Otu_0614	IZ1F1HU02JN2P7	Eukaryota	Fungi	Ascomycota	NA	NA	NA	NA	NA
Otu_0615	IZM9BYG01BR6WZ	Eukaryota	Fungi	Ascomycota	Eurotiomycetes	Chaetothyriales	Herpotrichiellaceae	Melanchlenus	Melanchlenus_eumetabolus
Otu_0616	I28UJQ002C06HX	Eukaryota	Fungi	Basidiomycota	Agaricomycetes	Cantharellales	Hydnaceae	Sistotrema	Sistotrema_coroniferum
Otu_0617	I28UJQ004JCJG7	Eukaryota	Fungi	Ascomycota	Sordariomycetes	Sordariomycetes_order_Incertae_sedis	Sordariomycetes_family_Incertae_sedis	Pleurotheciella	Pleurotheciella_centenaria
Otu_0618	I28UJQ004JDEW6	Eukaryota	Fungi	Ascomycota	Sordariomycetes	Sordariales	Lasiosphaeriaceae	Lasiosphaeria	Lasiosphaeria_ovina
Otu_0619	I28UJQ004JVPZF	Eukaryota	Fungi	Basidiomycota	Agaricomycetes	Trechisporales	Hydnodontaceae	Trechispora	NA
Otu_0620	I3D1CFT02C4SUH	Eukaryota	Fungi	Ascomycota	Sordariomycetes	NA	NA	NA	NA
Otu_0621	I3D1CFT02D37UV	Eukaryota	Fungi	Ascomycota	Leotiomycetes	Helotiales	Helotiales_family_Incertae_sedis	Helicodendron	Helicodendron_multiseptatum
Otu_0622	I3D1CFT02DFQGU	Eukaryota	Fungi	Ascomycota	Saccharomycetes	Saccharomycetales	Saccharomycetales_family_Incertae_sedis	Candida	Candida_sp_LCF_115
Otu_0623	I3D1CFT02DXAKM	Eukaryota	Fungi	Basidiomycota	Basidiomycota_class_Incertae_sedis	Malasseziales	Malasseziales_family_Incertae_sedis	Malassezia	Malassezia_restricta
Otu_0624	I3D1CFT02EHBTA	Eukaryota	Fungi	Ascomycota	Sordariomycetes	Hypocreales	Nectriaceae	NA	Nectriaceae_sp
Otu_0625	IZ1F1HU01AH4DJ	Eukaryota	Fungi	Ascomycota	Dothideomycetes	Pleosporales	NA	NA	NA
Otu_0626	IZ1F1HU01APFJI	Eukaryota	Fungi	Ascomycota	NA	NA	NA	NA	NA
Otu_0627	IZ1F1HU01C2DIM	Eukaryota	Fungi	Basidiomycota	Dacrymycetes	Dacrymycetales	Dacrymycetaceae	Calocera	NA
Otu_0628	IZ1F1HU01DNN8F	Eukaryota	Fungi	Ascomycota	Saccharomycetes	Saccharomycetales	Pichiaceae	Pichia	Pichia_pilisensis
Otu_0629	IZ1F1HU01DS49L	Eukaryota	Fungi	Basidiomycota	Agaricomycetes	Agaricales	Physalacriaceae	Armillaria	NA
Otu_0630	IZ1F1HU01EBUZW	Eukaryota	Fungi	Basidiomycota	Agaricomycetes	Agaricales	Physalacriaceae	Armillaria	NA
Otu_0631	IZ1F1HU01EBX6G	Eukaryota	Fungi	Basidiomycota	Agaricomycetes	Polyporales	Meruliaceae	Bjerkandera	Bjerkandera_adusta
Otu_0632	IZ1F1HU01EHCU9	Eukaryota	Fungi	Basidiomycota	Tremellomycetes	Tremellales	Tremellales_family_Incertae_sedis	NA	NA
Otu_0633	IZ1F1HU01EIXCU	Eukaryota	Fungi	Basidiomycota	Agaricomycetes	Polyporales	Meruliaceae	Bjerkandera	Bjerkandera_adusta
Otu_0634	IZ1F1HU02F2KW8	Eukaryota	Fungi	Ascomycota	Leotiomycetes	Helotiales	NA	NA	Helotiales_sp_OTU_022
Otu_0635	IZ1F1HU02IRAAI	Eukaryota	Fungi	Basidiomycota	Agaricomycetes	Polyporales	Fomitopsidaceae	Ischnoderma	Ischnoderma_sp
Otu_0636	I0XEPCP04JP189	Eukaryota	Fungi	Ascomycota	Eurotiomycetes	Chaetothyriales	Herpotrichiellaceae	NA	NA
Otu_0637	I28UJQ002C44DS	Eukaryota	Fungi	Basidiomycota	Agaricomycetes	Agaricales	Niaceae	Cyphellopsis	Cyphellopsis_anomala
Otu_0638	I28UJQ002DR19C	Eukaryota	Fungi	Ascomycota	Dothideomycetes	Capnodiales	Mycosphaerellaceae	NA	NA
Otu_0639	I28UJQ002DSQLF	Eukaryota	Fungi	Basidiomycota	Agaricomycetes	Polyporales	Fomitopsidaceae	Antrodia	Amyloporia_xantha
Otu_0640	I28UJQ002EK0K8	Eukaryota	Fungi	Ascomycota	Sordariomycetes	Coniochaetales	Coniochaetaceae	Lecythophora	Lecythophora_sp_olrim15
Otu_0641	I28UJQ004JVK1A	Eukaryota	Fungi	Ascomycota	Sordariomycetes	Hypocreales	Ophiocordycipitaceae	Chaunopycnis	Chaunopycnis_alba
Otu_0642	I3D1CFT02C4EG5	Eukaryota	Fungi	Ascomycota	Pezizomycetes	Pezizales	Pyronemataceae	Wilcoxina	Wilcoxina_sp_aurim735
Otu_0643	I3D1CFT02D30X5	Eukaryota	Fungi	Ascomycota	Saccharomycetes	Saccharomycetales	Saccharomycetales_family_Incertae_sedis	Sporopachydermia	NA
Otu_0644	I3D1CFT02D7P0M	Eukaryota	Fungi	Basidiomycota	Agaricomycetes	Cantharellales	Hydnaceae	Sistotrema	Sistotrema_brinkmannii
Otu_0645	I3D1CFT02D8TA3	Eukaryota	Fungi	Ascomycota	Sordariomycetes	NA	NA	NA	Sordariomycetes_sp
Otu_0646	I3D1CFT02DFO2R	Eukaryota	Fungi	Ascomycota	Sordariomycetes	Sordariomycetes_order_Incertae_sedis	Sordariomycetes_family_Incertae_sedis	Pleurotheciella	Pleurotheciella_centenaria
Otu_0647	I3D1CFT02DNGYP	Eukaryota	Fungi	Ascomycota	Leotiomycetes	Helotiales	Helotiales_family_Incertae_sedis	Ascocoryne	Ascocoryne_sarcoides
Otu_0648	I3D1CFT02DPDTF	Eukaryota	Fungi	Ascomycota	Dothideomycetes	Pleosporales	Leptosphaeriaceae	Neosetophoma	Neosetophoma_samarorum
Otu_0649	I3D1CFT02EJKBH	Eukaryota	Fungi	Ascomycota	Sordariomycetes	Hypocreales	Hypocreaceae	Gliocladium	Gliocladium_viride
Otu_0650	IZ1F1HU01A9MQQ	Eukaryota	Fungi	Ascomycota	NA	NA	NA	NA	NA
Otu_0651	IZ1F1HU01DFN0B	Eukaryota	Fungi	Ascomycota	NA	NA	NA	NA	NA
Otu_0652	IZ1F1HU01DHRC6	Eukaryota	Fungi	Basidiomycota	Agaricomycetes	Polyporales	Polyporaceae	Trametes	NA
Otu_0653	IZ1F1HU01ECQ0D	Eukaryota	Fungi	Basidiomycota	Agaricostilbomycetes	Agaricostilbales	NA	NA	NA
Otu_0654	IZ1F1HU02F1NCJ	Eukaryota	Fungi	Basidiomycota	Agaricomycetes	Russulales	Bondarzewiaceae	Heterobasidion	Heterobasidion_annosum
Otu_0655	IZ1F1HU02GEMHH	Eukaryota	Fungi	Basidiomycota	Tremellomycetes	Tremellales	Tremellales_family_Incertae_sedis	Tremella	Tremella_encephala
Otu_0656	IZ1F1HU02GP6KO	Eukaryota	Fungi	Ascomycota	Dothideomycetes	Pleosporales	Phaeosphaeriaceae	NA	NA
Otu_0657	IZ1F1HU02GW6QS	Eukaryota	Fungi	Basidiomycota	Atractiellomycetes	Atractiellales	NA	NA	NA
Otu_0658	IZ1F1HU02HFD17	Eukaryota	Fungi	Basidiomycota	Agaricomycetes	Polyporales	Fomitopsidaceae	Ischnoderma	Ischnoderma_sp
Otu_0660	IZ1F1HU02JJOM4	Eukaryota	Fungi	Basidiomycota	Agaricomycetes	Polyporales	Meruliaceae	Bjerkandera	Bjerkandera_adusta
Otu_0661	IZM9BYG01CWKFO	Eukaryota	Fungi	Ascomycota	Leotiomycetes	NA	NA	NA	NA
Otu_0662	IZM9BYG01EX8LW	Eukaryota	Fungi	NA	NA	NA	NA	NA	Basal_lineages
Otu_0663	I0XEPCP04IFAKE	Eukaryota	Fungi	Ascomycota	NA	NA	NA	NA	NA
Otu_0664	I28UJQ004JWRBB	Eukaryota	Fungi	Ascomycota	NA	NA	NA	NA	NA
Otu_0665	I3D1CFT02C3DGO	Eukaryota	Fungi	Ascomycota	NA	NA	NA	NA	ascomycete_sp_CH_Aa18
Otu_0666	I3D1CFT02DGGR4	Eukaryota	Fungi	Ascomycota	NA	NA	NA	NA	NA
Otu_0667	I3D1CFT02DL8QY	Eukaryota	Fungi	Ascomycota	Leotiomycetes	NA	NA	NA	NA
Otu_0668	I3D1CFT02DMR4C	Eukaryota	Fungi	Ascomycota	Pezizomycetes	Pezizales	Sarcosomataceae	Strumella	Strumella_sp_olrim138
Otu_0669	I3D1CFT02DXHN0	Eukaryota	Fungi	Zygomycota	Incertae_sedis	Mortierellales	Mortierellaceae	Mortierella	Mortierella_globulifera
Otu_0670	IZ1F1HU01AJGQY	Eukaryota	Fungi	Basidiomycota	Agaricomycetes	Agaricales	Physalacriaceae	Armillaria	NA
Otu_0671	IZ1F1HU01AZJUA	Eukaryota	Fungi	Basidiomycota	Agaricomycetes	NA	NA	NA	NA
Otu_0672	IZ1F1HU01B9TL0	Eukaryota	Fungi	Basidiomycota	Agaricomycetes	NA	NA	NA	Agaricomycetes_sp
Otu_0673	IZ1F1HU01DAKSP	Eukaryota	Fungi	Ascomycota	Dothideomycetes	Pleosporales	Lophiostomataceae	NA	Lophiostomataceae_sp_OTU_078
Otu_0674	IZ1F1HU01EBZ66	Eukaryota	Fungi	Zygomycota	Zygomycota_class_Incertae_sedis	Mortierellales	Mortierellaceae	Mortierella	Mortierella_parvispora
Otu_0675	IZ1F1HU01EQU8Y	Eukaryota	Fungi	Ascomycota	NA	NA	NA	NA	NA
Otu_0676	IZ1F1HU02FWOD5	Eukaryota	Fungi	Ascomycota	NA	NA	NA	NA	NA
Otu_0677	IZ1F1HU02IFO7C	Eukaryota	Fungi	Ascomycota	Dothideomycetes	Pleosporales	NA	NA	NA
Otu_0678	IZM9BYG01BBSGT	Eukaryota	Fungi	Basidiomycota	NA	NA	NA	NA	basidiomycete_sp_OS_S27
Otu_0679	I0XEPCP04IN3CD	Eukaryota	Fungi	Ascomycota	NA	NA	NA	NA	NA
Otu_0680	I28UJQ004IXYOY	Eukaryota	Fungi	Ascomycota	Sordariomycetes	NA	NA	NA	NA
Otu_0681	I28UJQ004JH2LB	Eukaryota	Fungi	Ascomycota	Saccharomycetes	Saccharomycetales	Saccharomycetales_family_Incertae_sedis	Candida	Candida_novakii
Otu_0682	I28UJQ004JMQBG	Eukaryota	Fungi	Ascomycota	Sordariomycetes	Chaetosphaeriales	Chaetosphaeriaceae	Chaetosphaeria	Chaetosphaeria_myriocarpa
Otu_0683	I3D1CFT02C26YO	Eukaryota	Fungi	Ascomycota	NA	NA	NA	NA	NA
Otu_0684	I3D1CFT02D1Y9S	Eukaryota	Fungi	Ascomycota	Dothideomycetes	NA	NA	NA	NA
Otu_0685	I3D1CFT02D3I56	Eukaryota	Fungi	Ascomycota	Sordariomycetes	Xylariales	Xylariaceae	Xylaria	Xylaria_carpophila
Otu_0686	I3D1CFT02DEYML	Eukaryota	Fungi	Basidiomycota	Agaricomycetes	Agaricales	Agaricaceae	Lycoperdon	Lycoperdon_subumbrinum
Otu_0687	I3D1CFT02DRV8K	Eukaryota	Fungi	Basidiomycota	Tremellomycetes	Filobasidiales	Filobasidiaceae	Cryptococcus	Cryptococcus_terricola
Otu_0688	I3LI3NH01AICH4	Eukaryota	Fungi	Ascomycota	Eurotiomycetes	Chaetothyriales	Herpotrichiellaceae	Rhinocladiella	NA
Otu_0689	IZ1F1HU01AJML7	Eukaryota	Fungi	Ascomycota	NA	NA	NA	NA	NA
Otu_0690	IZ1F1HU01AYEJN	Eukaryota	Fungi	NA	NA	NA	NA	NA	fungal_sp_KSL3
Otu_0691	IZ1F1HU01B4D6N	Eukaryota	Fungi	Ascomycota	Dothideomycetes	Pleosporales	Sporormiaceae	Preussia	NA
Otu_0692	IZ1F1HU01BT97A	Eukaryota	Fungi	Basidiomycota	Agaricomycetes	Polyporales	Meruliaceae	Scopuloides	Scopuloides_hydnoides
Otu_0693	IZ1F1HU01CJ0E3	Eukaryota	Fungi	Ascomycota	Sordariomycetes	Sordariomycetes_order_Incertae_sedis	Sordariomycetes_family_Incertae_sedis	Pleurotheciella	NA
Otu_0694	IZ1F1HU01CWRF9	Eukaryota	Fungi	NA	NA	NA	NA	NA	NA
Otu_0695	IZ1F1HU01DAMXA	Eukaryota	Fungi	Ascomycota	Sordariomycetes	Xylariales	Xylariaceae	Hypoxylon	Hypoxylon_rubiginosum
Otu_0696	IZ1F1HU01DCKV8	Eukaryota	Fungi	Basidiomycota	Agaricomycetes	Polyporales	Meruliaceae	Bjerkandera	Bjerkandera_adusta
Otu_0697	IZ1F1HU01DF8FQ	Eukaryota	Fungi	Ascomycota	Eurotiomycetes	Chaetothyriales	Herpotrichiellaceae	Capronia	Capronia_sp_OTU_024
Otu_0698	IZ1F1HU01DLO5K	Eukaryota	Fungi	Ascomycota	Dothideomycetes	NA	NA	NA	Dothideomycetes_sp
Otu_0699	IZ1F1HU01E5DIP	Eukaryota	Fungi	Basidiomycota	Agaricomycetes	Thelephorales	Thelephoraceae	Tomentella	Tomentella_badia
Otu_0700	IZ1F1HU01EA7RT	Eukaryota	Fungi	NA	NA	NA	NA	NA	NA
Otu_0701	IZ1F1HU02FWVF7	Eukaryota	Fungi	Basidiomycota	Tremellomycetes	Tremellales	Tremellales_family_Incertae_sedis	NA	NA
Otu_0702	IZ1F1HU02G9FE0	Eukaryota	Fungi	Ascomycota	Leotiomycetes	Helotiales	Helotiales_family_Incertae_sedis	Ascocoryne	Ascocoryne_sarcoides
Otu_0703	IZ1F1HU02I11KY	Eukaryota	Fungi	Ascomycota	Dothideomycetes	Pleosporales	Lophiostomataceae	Lophiostoma	Lophiostoma_compressum
Otu_0704	IZ1F1HU02IUMS6	Eukaryota	Fungi	Basidiomycota	Tremellomycetes	Tremellales	Tremellales_family_Incertae_sedis	NA	NA
Otu_0705	I28UJQ004IGH0Q	Eukaryota	Fungi	Ascomycota	Dothideomycetes	NA	NA	NA	NA
Otu_0706	I28UJQ004JK8YB	Eukaryota	Fungi	Basidiomycota	Agaricomycetes	Agaricales	NA	NA	NA
Otu_0707	I28UJQ004JXM18	Eukaryota	Fungi	Basidiomycota	Agaricomycetes	Russulales	Bondarzewiaceae	Heterobasidion	Heterobasidion_annosum
Otu_0708	I3D1CFT02DFIV1	Eukaryota	Fungi	Ascomycota	Dothideomycetes	Pleosporales	NA	NA	NA
Otu_0709	I3D1CFT02DWI20	Eukaryota	Fungi	Basidiomycota	Tremellomycetes	Tremellales	Tremellales_family_Incertae_sedis	Cryptococcus	Cryptococcus_podzolicus
Otu_0710	I3D1CFT02EPWJR	Eukaryota	Fungi	Basidiomycota	Agaricomycetes	Agaricales	Physalacriaceae	Armillaria	NA
Otu_0711	I3LI3NH01BHDX9	Eukaryota	Fungi	Ascomycota	Dothideomycetes	Pleosporales	NA	NA	NA
Otu_0712	IZ1F1HU01A0G1A	Eukaryota	Fungi	Ascomycota	Eurotiomycetes	Chaetothyriales	Herpotrichiellaceae	Capronia	Capronia_sp_MUCL_39978
Otu_0713	IZ1F1HU01A0K8M	Eukaryota	Fungi	Ascomycota	Sordariomycetes	Chaetosphaeriales	Chaetosphaeriaceae	Zignoella	Zignoella_pulviscula
Otu_0714	IZ1F1HU01ARSLE	Eukaryota	Fungi	Ascomycota	Leotiomycetes	NA	NA	NA	NA
Otu_0715	IZ1F1HU01BDV8N	Eukaryota	Fungi	Basidiomycota	Agaricomycetes	Agaricomycetes_order_Incertae_sedis	Agaricomycetes_family_Incertae_sedis	Resinicium	Resinicium_bicolor
Otu_0716	IZ1F1HU01BK1J6	Eukaryota	Fungi	Ascomycota	Leotiomycetes	Helotiales	Hyaloscyphaceae	Proliferodiscus	Proliferodiscus_alboviridis
Otu_0717	IZ1F1HU01C4WLT	Eukaryota	Fungi	Ascomycota	Leotiomycetes	Helotiales	Hyaloscyphaceae	NA	Hyaloscyphaceae_sp_IV_GK_2010
Otu_0718	IZ1F1HU01CEOAJ	Eukaryota	Fungi	Ascomycota	Sordariomycetes	NA	NA	NA	NA
Otu_0719	IZ1F1HU01CNA0Q	Eukaryota	Fungi	Ascomycota	Leotiomycetes	Helotiales	NA	NA	NA
Otu_0720	IZ1F1HU01D4N3H	Eukaryota	Fungi	Ascomycota	NA	NA	NA	NA	NA
Otu_0721	IZ1F1HU01D61I9	Eukaryota	Fungi	Ascomycota	Sordariomycetes	Hypocreales	Nectriaceae	NA	NA
Otu_0722	IZ1F1HU01DKQD1	Eukaryota	Fungi	Basidiomycota	Agaricomycetes	Polyporales	Meruliaceae	Bjerkandera	Bjerkandera_adusta
Otu_0723	IZ1F1HU01DU8VJ	Eukaryota	Fungi	NA	NA	NA	NA	NA	NA
Otu_0725	IZ1F1HU02GRSGI	Eukaryota	Fungi	Basidiomycota	Agaricomycetes	Trechisporales	Hydnodontaceae	Sistotremastrum	Sistotremastrum_sp_olrim558
Otu_0726	IZ1F1HU02GTMEH	Eukaryota	Fungi	Ascomycota	Sordariomycetes	NA	NA	NA	NA
Otu_0727	IZ1F1HU02I5W81	Eukaryota	Fungi	Basidiomycota	Microbotryomycetes	Sporidiobolales	Sporidiobolales_family_Incertae_sedis	Rhodotorula	Rhodotorula_lignophila
Otu_0728	IZ1F1HU02IGFYX	Eukaryota	Fungi	Basidiomycota	Agaricomycetes	Agaricales	Strophariaceae	Kuehneromyces	Kuehneromyces_sp
Otu_0729	IZ1F1HU02JKALF	Eukaryota	Fungi	Basidiomycota	Agaricomycetes	Agaricales	Physalacriaceae	Armillaria	NA
Otu_0730	IZM9BYG01BZNRP	Eukaryota	Fungi	Basidiomycota	Agaricomycetes	Trechisporales	Hydnodontaceae	Sistotremastrum	Sistotremastrum_sp_olrim558
Otu_0731	IZM9BYG01DWTON	Eukaryota	Fungi	Ascomycota	Leotiomycetes	Helotiales	NA	NA	NA
Otu_0732	I0XEPCP04IXQ55	Eukaryota	Fungi	Basidiomycota	NA	NA	NA	NA	NA
Otu_0735	I3D1CFT02D404D	Eukaryota	Fungi	Ascomycota	NA	NA	NA	NA	NA
Otu_0737	I3D1CFT02DG189	Eukaryota	Fungi	Ascomycota	Eurotiomycetes	Onygenales	Onygenaceae	Auxarthron	Auxarthron_umbrinum
Otu_0738	I3LI3NH01C5JCX	Eukaryota	Fungi	Ascomycota	NA	NA	NA	NA	NA
Otu_0739	IZ1F1HU01A4S7A	Eukaryota	Fungi	Ascomycota	Leotiomycetes	Helotiales	Vibrisseaceae	Phialocephala	Phialocephala_scopiformis
Otu_0740	IZ1F1HU01A820D	Eukaryota	Fungi	Basidiomycota	NA	NA	NA	NA	NA
Otu_0741	IZ1F1HU01AP9MX	Eukaryota	Fungi	Ascomycota	Dothideomycetes	Pleosporales	NA	NA	Pleosporales_sp_MUT_4399
Otu_0742	IZ1F1HU01ARNRO	Eukaryota	Fungi	Ascomycota	NA	NA	NA	NA	NA
Otu_0743	IZ1F1HU01BDPV8	Eukaryota	Fungi	Ascomycota	Leotiomycetes	Leotiomycetes_order_Incertae_sedis	Leotiomycetes_family_Incertae_sedis	Sarea	Sarea_resinae
Otu_0744	IZ1F1HU01CMQ4J	Eukaryota	Fungi	Ascomycota	Sordariomycetes	NA	NA	NA	NA
Otu_0745	IZ1F1HU01D00V4	Eukaryota	Fungi	Ascomycota	Sordariomycetes	Xylariales	Amphisphaeriaceae	Truncatella	Truncatella_angustata
Otu_0746	IZ1F1HU01D3DIT	Eukaryota	Fungi	Ascomycota	Sordariomycetes	Chaetosphaeriales	NA	NA	NA
Otu_0747	IZ1F1HU01D6MV9	Eukaryota	Fungi	Ascomycota	Eurotiomycetes	Chaetothyriales	Herpotrichiellaceae	Phaeomoniella	NA
Otu_0748	IZ1F1HU01DZPVC	Eukaryota	Fungi	Basidiomycota	NA	NA	NA	NA	NA
Otu_0749	IZ1F1HU01EEE7T	Eukaryota	Fungi	Basidiomycota	Agaricomycetes	Polyporales	Ganodermataceae	NA	NA
Otu_0750	IZ1F1HU02HJBC2	Eukaryota	Fungi	Ascomycota	NA	NA	NA	NA	Ascomycota_sp_agrAR118
Otu_0751	IZ1F1HU02HQ4PK	Eukaryota	Fungi	Ascomycota	Leotiomycetes	Helotiales	Hyaloscyphaceae	NA	Hyaloscyphaceae_sp_2_ICMP_18979
Otu_0752	IZ1F1HU02JXT6E	Eukaryota	Fungi	Ascomycota	NA	NA	NA	NA	NA
Otu_0753	IZM9BYG01CNGSB	Eukaryota	Fungi	Basidiomycota	Agaricomycetes	Agaricales	Mycenaceae	Mycena	Mycena_crocata
Otu_0754	I28UJQ001CGMBR	Eukaryota	Fungi	Ascomycota	Saccharomycetes	Saccharomycetales	NA	NA	NA
Otu_0755	I28UJQ002C718Y	Eukaryota	Fungi	Basidiomycota	Agaricomycetes	Agaricales	Mycenaceae	Mycena	NA
Otu_0756	I28UJQ002DJFVX	Eukaryota	Fungi	Ascomycota	Sordariomycetes	Coniochaetales	Coniochaetaceae	Lecythophora	Lecythophora_sp_olrim15
Otu_0757	I28UJQ004IQUGU	Eukaryota	Fungi	Basidiomycota	NA	NA	NA	NA	NA
Otu_0758	I28UJQ004JC9JH	Eukaryota	Fungi	Ascomycota	Ascomycota_class_Incertae_sedis	Ascomycota_order_Incertae_sedis	Ascomycota_family_Incertae_sedis	Phaeoisaria	Phaeoisaria_sp_LXS_2012
Otu_0759	I3D1CFT02DB8FP	Eukaryota	Fungi	Chytridiomycota	Chytridiomycetes	Rhizophydiales	Rhizophydiaceae	Rhizophydium	Rhizophydium_sp_JEL_385
Otu_0760	I3D1CFT02DX2Z1	Eukaryota	Fungi	Ascomycota	Sordariomycetes	Hypocreales	Nectriaceae	Neonectria	Neonectria_discophora
Otu_0761	I3D1CFT02DYWKX	Eukaryota	Fungi	Ascomycota	Eurotiomycetes	Chaetothyriales	Herpotrichiellaceae	Cladophialophora	NA
Otu_0762	I3D1CFT02EFRB2	Eukaryota	Fungi	NA	NA	NA	NA	NA	NA
Otu_0763	I3D1CFT02EIJK8	Eukaryota	Fungi	Ascomycota	NA	NA	NA	NA	NA
Otu_0764	I3D1CFT02EPO0I	Eukaryota	Fungi	Ascomycota	Sordariomycetes	Sordariomycetes_order_Incertae_sedis	Sordariomycetes_family_Incertae_sedis	Pleurotheciella	Pleurotheciella_centenaria
Otu_0765	I3LI3NH01C3S1N	Eukaryota	Fungi	Ascomycota	Eurotiomycetes	NA	NA	NA	Eurotiomycetes_sp_PIMO_376
Otu_0766	IZ1F1HU01A2AOD	Eukaryota	Fungi	Basidiomycota	Agaricomycetes	Polyporales	Ganodermataceae	NA	NA
Otu_0767	IZ1F1HU01A2XTW	Eukaryota	Fungi	Ascomycota	Dothideomycetes	Capnodiales	Mycosphaerellaceae	NA	NA
Otu_0768	IZ1F1HU01APHYH	Eukaryota	Fungi	Basidiomycota	Agaricomycetes	Polyporales	Polyporaceae	Trametes	NA
Otu_0769	IZ1F1HU01AXIIA	Eukaryota	Fungi	Ascomycota	NA	NA	NA	NA	ascomycete_sp_DGC_6
Otu_0770	IZ1F1HU01B0EMU	Eukaryota	Fungi	Basidiomycota	Agaricomycetes	Polyporales	Fomitopsidaceae	Fomitopsis	Fomitopsis_pinicola
Otu_0771	IZ1F1HU01B72Z3	Eukaryota	Fungi	Basidiomycota	Agaricomycetes	Polyporales	Polyporaceae	Trametes	NA
Otu_0772	IZ1F1HU01CLA1L	Eukaryota	Fungi	Basidiomycota	Agaricomycetes	Polyporales	Polyporaceae	Poronidulus	Trametes_conchifer
Otu_0773	IZ1F1HU01CP8G5	Eukaryota	Fungi	Basidiomycota	Agaricomycetes	Polyporales	Polyporaceae	Trametes	Trametes_versicolor
Otu_0774	IZ1F1HU01CPO4F	Eukaryota	Fungi	Ascomycota	Sordariomycetes	Sordariales	NA	NA	NA
Otu_0775	IZ1F1HU01CQ77J	Eukaryota	Fungi	Zygomycota	Zygomycota_class_Incertae_sedis	Mucorales	Umbelopsidaceae	Umbelopsis	Umbelopsis_ramanniana
Otu_0776	IZ1F1HU01CT6GO	Eukaryota	Fungi	Basidiomycota	Agaricomycetes	Agaricomycetes_order_Incertae_sedis	Agaricomycetes_family_Incertae_sedis	Resinicium	Resinicium_bicolor
Otu_0777	IZ1F1HU01CTGEE	Eukaryota	Fungi	Ascomycota	Sordariomycetes	NA	NA	NA	Sordariomycetes_sp_genotype_298
Otu_0778	IZ1F1HU01D45HG	Eukaryota	Fungi	Basidiomycota	Agaricomycetes	NA	NA	NA	NA
Otu_0779	IZ1F1HU01DDVUJ	Eukaryota	Fungi	Ascomycota	Dothideomycetes	Pleosporales	Sporormiaceae	Preussia	Preussia_flanaganii
Otu_0780	IZ1F1HU01DJZUY	Eukaryota	Fungi	Ascomycota	Sordariomycetes	Xylariales	Xylariaceae	Hypoxylon	Hypoxylon_rubiginosum
Otu_0781	IZ1F1HU01DO14O	Eukaryota	Fungi	Basidiomycota	Agaricomycetes	Russulales	Stereaceae	Stereum	Stereum_sp_Po50
Otu_0782	IZ1F1HU01DSLFT	Eukaryota	Fungi	Basidiomycota	Agaricomycetes	Agaricales	Physalacriaceae	Armillaria	NA
Otu_0783	IZ1F1HU01DT7CO	Eukaryota	Fungi	Basidiomycota	Agaricomycetes	Polyporales	Phanerochaetaceae	Phlebiopsis	Phlebiopsis_gigantea
Otu_0784	IZ1F1HU01DX08O	Eukaryota	Fungi	Basidiomycota	Agaricomycetes	Polyporales	Polyporaceae	Trametes	NA
Otu_0785	IZ1F1HU01DZWN3	Eukaryota	Fungi	Basidiomycota	Agaricomycetes	Polyporales	Polyporaceae	Trametes	NA
Otu_0786	IZ1F1HU01EET1L	Eukaryota	Fungi	Basidiomycota	Agaricomycetes	Agaricales	Tricholomataceae	NA	NA
Otu_0787	IZ1F1HU01EGR3L	Eukaryota	Fungi	Basidiomycota	NA	NA	NA	NA	basidiomycete_sp_OS_S27
Otu_0788	IZ1F1HU01EWCBY	Eukaryota	Fungi	Ascomycota	Dothideomycetes	NA	NA	NA	NA
Otu_0789	IZ1F1HU02FKRC0	Eukaryota	Fungi	Ascomycota	Eurotiomycetes	Chaetothyriales	Herpotrichiellaceae	Capronia	Capronia_sp_97002a
Otu_0790	IZ1F1HU02HGRRE	Eukaryota	Fungi	Basidiomycota	Tremellomycetes	Tremellales	Tremellales_family_Incertae_sedis	NA	NA
Otu_0791	IZ1F1HU02J1XR8	Eukaryota	Fungi	Basidiomycota	Agaricomycetes	Polyporales	Ganodermataceae	NA	NA
Otu_0792	IZM9BYG01B79QJ	Eukaryota	Fungi	Ascomycota	Eurotiomycetes	Chaetothyriales	Herpotrichiellaceae	Rhinocladiella	Rhinocladiella_sp_VL271
Otu_0793	IZM9BYG01EQ0M8	Eukaryota	Fungi	Basidiomycota	NA	NA	NA	NA	NA
Otu_0794	I0XEPCP04IPBPV	Eukaryota	Fungi	Ascomycota	NA	NA	NA	NA	ascomycete_sp_olrim237
Otu_0795	I1B9GSG02EHQE9	Eukaryota	Fungi	Ascomycota	Eurotiomycetes	Chaetothyriales	Herpotrichiellaceae	NA	NA
Otu_0796	I28UJQ002DX2ZB	Eukaryota	Fungi	Ascomycota	Sordariomycetes	Ophiostomatales	Ophiostomataceae	Sporothrix	Sporothrix_sp_TR071
Otu_0797	I28UJQ004IJ4O1	Eukaryota	Fungi	Ascomycota	Dothideomycetes	Botryosphaeriales	Botryosphaeriaceae	Botryosphaeria	Botryosphaeria_stevensii
Otu_0798	I28UJQ004JBA40	Eukaryota	Fungi	Ascomycota	NA	NA	NA	NA	NA
Otu_0799	I28UJQ004JC1RO	Eukaryota	Fungi	Ascomycota	Sordariomycetes	NA	NA	NA	NA
Otu_0800	I3D1CFT02C4SJI	Eukaryota	Fungi	Basidiomycota	Microbotryomycetes	Sporidiobolales	Sporidiobolales_family_Incertae_sedis	Rhodotorula	Rhodotorula_nothofagi
Otu_0801	I3D1CFT02C8ANH	Eukaryota	Fungi	Ascomycota	Dothideomycetes	Dothideales	Dothioraceae	Aureobasidium	Aureobasidium_sp_OTU_105
Otu_0802	I3D1CFT02D1SXQ	Eukaryota	Fungi	Ascomycota	Pezizomycetes	Pezizales	Pyronemataceae	Scutellinia	Scutellinia_crinita
Otu_0803	I3D1CFT02D2O1Z	Eukaryota	Fungi	Basidiomycota	Microbotryomycetes	Sporidiobolales	Sporidiobolales_family_Incertae_sedis	Rhodotorula	NA
Otu_0804	I3D1CFT02D3SRG	Eukaryota	Fungi	Ascomycota	Dothideomycetes	NA	NA	NA	NA
Otu_0805	I3D1CFT02D8GU7	Eukaryota	Fungi	Basidiomycota	Agaricomycetes	Polyporales	Ganodermataceae	NA	NA
Otu_0806	I3D1CFT02D8O1R	Eukaryota	Fungi	Basidiomycota	Agaricomycetes	Trechisporales	NA	NA	NA
Otu_0807	I3D1CFT02DEU14	Eukaryota	Fungi	Ascomycota	Eurotiomycetes	Eurotiales	Trichocomaceae	Penicillium	Penicillium_bialowiezense
Otu_0808	I3D1CFT02DGL3R	Eukaryota	Fungi	Ascomycota	Sordariomycetes	NA	NA	NA	NA
Otu_0810	I3D1CFT02DWB42	Eukaryota	Fungi	Ascomycota	NA	NA	NA	NA	NA
Otu_0811	I3D1CFT02EUAKE	Eukaryota	Fungi	Ascomycota	Sordariomycetes	Hypocreales	Nectriaceae	Fusarium	NA
Otu_0813	IZ1F1HU01A65GK	Eukaryota	Fungi	Basidiomycota	Agaricomycetes	Agaricales	Physalacriaceae	Armillaria	NA
Otu_0814	IZ1F1HU01ADG3A	Eukaryota	Fungi	Basidiomycota	Agaricomycetes	Cantharellales	Ceratobasidiaceae	NA	NA
Otu_0815	IZ1F1HU01AGZZF	Eukaryota	Fungi	Ascomycota	NA	NA	NA	NA	leaf_litter_ascomycete_strain_its324
Otu_0816	IZ1F1HU01AOQT9	Eukaryota	Fungi	Ascomycota	Sordariomycetes	Coniochaetales	Coniochaetaceae	Lecythophora	Lecythophora_sp_OTU_030
Otu_0817	IZ1F1HU01AQMLN	Eukaryota	Fungi	Basidiomycota	NA	NA	NA	NA	basidiomycete_sp_OS_S27
Otu_0818	IZ1F1HU01AVS3Z	Eukaryota	Fungi	Basidiomycota	Agaricomycetes	Polyporales	Polyporaceae	Trametes	NA
Otu_0819	IZ1F1HU01AVSOQ	Eukaryota	Fungi	Basidiomycota	Agaricomycetes	Agaricales	Physalacriaceae	Armillaria	Armillaria_sp_NagE
Otu_0820	IZ1F1HU01B0R9T	Eukaryota	Fungi	Basidiomycota	Agaricomycetes	Agaricales	Physalacriaceae	Armillaria	Armillaria_hinnulea
Otu_0821	IZ1F1HU01BDHNC	Eukaryota	Fungi	Basidiomycota	Tremellomycetes	Trichosporonales	Trichosporonaceae	Trichosporon	Trichosporon_porosum
Otu_0822	IZ1F1HU01BIBSR	Eukaryota	Fungi	Basidiomycota	Agaricomycetes	Russulales	Bondarzewiaceae	Heterobasidion	Heterobasidion_annosum
Otu_0823	IZ1F1HU01BJKT1	Eukaryota	Fungi	Basidiomycota	Agaricomycetes	Agaricales	Strophariaceae	Hypholoma	Hypholoma_dispersum
Otu_0824	IZ1F1HU01BOI0Y	Eukaryota	Fungi	Ascomycota	Saccharomycetes	Saccharomycetales	Saccharomycetales_family_Incertae_sedis	Candida	Candida_tepae
Otu_0825	IZ1F1HU01BRJYT	Eukaryota	Fungi	Ascomycota	Sordariomycetes	Chaetosphaeriales	Chaetosphaeriaceae	Thozetella	NA
Otu_0826	IZ1F1HU01BWD7C	Eukaryota	Fungi	Ascomycota	Ascomycota_class_Incertae_sedis	Ascomycota_order_Incertae_sedis	Ascomycota_family_Incertae_sedis	Gyoerffyella	Gyoerffyella_tricapillata
Otu_0827	IZ1F1HU01C5WPT	Eukaryota	Fungi	Basidiomycota	Agaricomycetes	Agaricomycetes_order_Incertae_sedis	Agaricomycetes_family_Incertae_sedis	Resinicium	Resinicium_bicolor
Otu_0828	IZ1F1HU01CBXCA	Eukaryota	Fungi	Ascomycota	NA	NA	NA	NA	NA
Otu_0829	IZ1F1HU01CGBM8	Eukaryota	Fungi	Basidiomycota	Agaricomycetes	Polyporales	Meruliaceae	Hypochnicium	Hypochnicium_punctulatum
Otu_0830	IZ1F1HU01D2DQE	Eukaryota	Fungi	Basidiomycota	Agaricomycetes	Polyporales	Meruliaceae	Bjerkandera	Bjerkandera_adusta
Otu_0831	IZ1F1HU01D3VG7	Eukaryota	Fungi	Ascomycota	Leotiomycetes	NA	NA	NA	NA
Otu_0832	IZ1F1HU01D7VNJ	Eukaryota	Fungi	Basidiomycota	Agaricomycetes	Agaricales	Mycenaceae	Mycena	Mycena_galericulata
Otu_0833	IZ1F1HU01DJSZ6	Eukaryota	Fungi	Ascomycota	Leotiomycetes	Helotiales	Helotiales_family_Incertae_sedis	Cadophora	Cadophora_malorum
Otu_0834	IZ1F1HU01DPOYW	Eukaryota	Fungi	Ascomycota	Sordariomycetes	Chaetosphaeriales	Chaetosphaeriaceae	Cylindrotrichum	Cylindrotrichum_gorii
Otu_0835	IZ1F1HU01E22L3	Eukaryota	Fungi	Basidiomycota	Agaricomycetes	Agaricales	Physalacriaceae	Armillaria	NA
Otu_0836	IZ1F1HU01EFH4H	Eukaryota	Fungi	Ascomycota	Dothideomycetes	Pleosporales	Phaeosphaeriaceae	NA	NA
Otu_0837	IZ1F1HU01EG4X2	Eukaryota	Fungi	Ascomycota	Dothideomycetes	Pleosporales	Venturiaceae	NA	NA
Otu_0838	IZ1F1HU01ENNK5	Eukaryota	Fungi	Basidiomycota	Agaricomycetes	Boletales	Rhizopogonaceae	Rhizopogon	Rhizopogon_rogersii
Otu_0839	IZ1F1HU01ETSGB	Eukaryota	Fungi	Basidiomycota	Agaricomycetes	Agaricales	Physalacriaceae	Armillaria	Armillaria_sp_NagE
Otu_0840	IZ1F1HU02F3LJL	Eukaryota	Fungi	Ascomycota	Eurotiomycetes	Chaetothyriales	NA	NA	NA
Otu_0841	IZ1F1HU02FZJZ8	Eukaryota	Fungi	Ascomycota	Eurotiomycetes	Chaetothyriales	Herpotrichiellaceae	Exophiala	Exophiala_moniliae
Otu_0842	IZ1F1HU02HEBTP	Eukaryota	Fungi	Ascomycota	Eurotiomycetes	Chaetothyriales	Herpotrichiellaceae	Phaeomoniella	Phaeomoniella_capensis
Otu_0843	IZ1F1HU02HHD5C	Eukaryota	Fungi	Basidiomycota	Agaricomycetes	Polyporales	Phanerochaetaceae	Phlebiopsis	Phlebiopsis_gigantea
Otu_0844	IZ1F1HU02HLAYQ	Eukaryota	Fungi	Basidiomycota	Agaricomycetes	Agaricomycetes_order_Incertae_sedis	Agaricomycetes_family_Incertae_sedis	Resinicium	Resinicium_bicolor
Otu_0845	IZ1F1HU02IMZI9	Eukaryota	Fungi	Basidiomycota	Tremellomycetes	Tremellales	Tremellales_family_Incertae_sedis	Kockovaella	Kockovaella_schimae
Otu_0846	IZ1F1HU02JW4JC	Eukaryota	Fungi	Ascomycota	Leotiomycetes	Leotiomycetes_order_Incertae_sedis	Leotiomycetes_family_Incertae_sedis	Meliniomyces	NA
Otu_0848	IZM9BYG01A8TT0	Eukaryota	Fungi	Basidiomycota	Agaricomycetes	Polyporales	Meruliaceae	Hyphoderma	Hyphoderma_praetermissum
Otu_0849	IZM9BYG01BC0R0	Eukaryota	Fungi	Basidiomycota	Agaricomycetes	Polyporales	Polyporaceae	Trametes	NA
Otu_0851	IZM9BYG01ENWNT	Eukaryota	Fungi	Ascomycota	Dothideomycetes	Pleosporales	Phaeosphaeriaceae	Phaeosphaeriopsis	Phaeosphaeriopsis_sp_5473
Otu_0852	IZM9BYG01EYH86	Eukaryota	Fungi	Ascomycota	Leotiomycetes	Helotiales	Dermateaceae	Mollisia	Mollisia_cinerea_f._minutella
Otu_0853	I0XEPCP04JB2ZT	Eukaryota	Fungi	Basidiomycota	Atractiellomycetes	Atractiellales	Phleogenaceae	Helicogloea	Helicogloea_farinacea
Otu_0854	I28UJQ002C5UP6	Eukaryota	Fungi	Ascomycota	Sordariomycetes	Coniochaetales	Coniochaetaceae	Lecythophora	NA
Otu_0855	I28UJQ002D4DEO	Eukaryota	Fungi	Ascomycota	Leotiomycetes	Leotiomycetes_order_Incertae_sedis	Leotiomycetes_family_Incertae_sedis	Meliniomyces	Meliniomyces_sp
Otu_0856	I28UJQ002DSZ6J	Eukaryota	Fungi	Basidiomycota	Agaricomycetes	Polyporales	Meruliaceae	Hyphoderma	Hyphoderma_setigerum
Otu_0857	I28UJQ002EIOFE	Eukaryota	Fungi	Ascomycota	NA	NA	NA	NA	NA
Otu_0858	I28UJQ003GXNAY	Eukaryota	Fungi	Ascomycota	NA	NA	NA	NA	NA
Otu_0859	I28UJQ004IEI2G	Eukaryota	Fungi	Basidiomycota	Agaricomycetes	Sebacinales	Sebacinaceae	NA	NA
Otu_0860	I28UJQ004IEUZW	Eukaryota	Fungi	Basidiomycota	NA	NA	NA	NA	NA
Otu_0861	I28UJQ004IPITO	Eukaryota	Fungi	Zygomycota	Zygomycota_class_Incertae_sedis	Mortierellales	Mortierellaceae	NA	NA
Otu_0863	I28UJQ004J1ATC	Eukaryota	Fungi	Ascomycota	Dothideomycetes	NA	NA	NA	NA
Otu_0864	I28UJQ004JGAU2	Eukaryota	Fungi	Basidiomycota	Agaricomycetes	Polyporales	Meruliaceae	Phlebia	Phlebia_radiata
Otu_0865	I28UJQ004JSGFR	Eukaryota	Fungi	Ascomycota	Sordariomycetes	Coniochaetales	Coniochaetaceae	Lecythophora	Lecythophora_sp_OTU_030
Otu_0866	I3D1CFT02C1I5G	Eukaryota	Fungi	Basidiomycota	Agaricomycetes	NA	NA	NA	NA
Otu_0868	I3D1CFT02DC8G8	Eukaryota	Fungi	Ascomycota	Sordariomycetes	Sordariomycetes_order_Incertae_sedis	Plectosphaerellaceae	Verticillium	Verticillium_leptobactrum
Otu_0870	I3D1CFT02DNR11	Eukaryota	Fungi	Ascomycota	NA	NA	NA	NA	NA
Otu_0871	I3D1CFT02DQV3I	Eukaryota	Fungi	Ascomycota	NA	NA	NA	NA	NA
Otu_0872	I3D1CFT02EE8MJ	Eukaryota	Fungi	Zygomycota	Zygomycota_class_Incertae_sedis	Mortierellales	Mortierellaceae	Mortierella	NA
Otu_0873	I3D1CFT02EM4TK	Eukaryota	Fungi	Basidiomycota	Microbotryomycetes	Sporidiobolales	Sporidiobolales_family_Incertae_sedis	Rhodotorula	NA
Otu_0875	I3D1CFT02EQA4R	Eukaryota	Fungi	Ascomycota	Sordariomycetes	Hypocreales	Hypocreales_family_Incertae_sedis	Gliomastix	Acremonium_murorum
Otu_0876	I3LI3NH01AEQCW	Eukaryota	Fungi	Ascomycota	NA	NA	NA	NA	NA
Otu_0877	I3LI3NH01EO3Z5	Eukaryota	Fungi	Ascomycota	Sordariomycetes	Microascales	Microascaceae	Graphium	NA
Otu_0878	IZ1F1HU01AH8YK	Eukaryota	Fungi	Basidiomycota	Agaricomycetes	Polyporales	Meruliaceae	Bjerkandera	Bjerkandera_adusta
Otu_0879	IZ1F1HU01AJN8T	Eukaryota	Fungi	Ascomycota	Sordariomycetes	NA	NA	NA	NA
Otu_0880	IZ1F1HU01AYI7M	Eukaryota	Fungi	Basidiomycota	Agaricomycetes	Agaricales	Physalacriaceae	Armillaria	Armillaria_ostoyae
Otu_0882	IZ1F1HU01B436N	Eukaryota	Fungi	Basidiomycota	NA	NA	NA	NA	NA
Otu_0883	IZ1F1HU01BNME7	Eukaryota	Fungi	Ascomycota	Sordariomycetes	Hypocreales	Bionectriaceae	Bionectria	NA
Otu_0885	IZ1F1HU01BZY0M	Eukaryota	Fungi	Basidiomycota	Agaricomycetes	Polyporales	Polyporaceae	NA	NA
Otu_0886	IZ1F1HU01C409E	Eukaryota	Fungi	Basidiomycota	Agaricomycetes	Agaricales	Strophariaceae	Hypholoma	Hypholoma_capnoides
Otu_0887	IZ1F1HU01CMDRP	Eukaryota	Fungi	Basidiomycota	Agaricomycetes	Russulales	Bondarzewiaceae	Heterobasidion	Heterobasidion_annosum
Otu_0888	IZ1F1HU01CWBOS	Eukaryota	Fungi	Ascomycota	Leotiomycetes	Helotiales	Helotiales_family_Incertae_sedis	Ascocoryne	Ascocoryne_sarcoides
Otu_0889	IZ1F1HU01CXQCM	Eukaryota	Fungi	Basidiomycota	Agaricomycetes	Agaricales	Physalacriaceae	Armillaria	NA
Otu_0890	IZ1F1HU01CXS91	Eukaryota	Fungi	Ascomycota	Sordariomycetes	Hypocreales	Nectriaceae	NA	NA
Otu_0891	IZ1F1HU01D9BLK	Eukaryota	Fungi	Ascomycota	NA	NA	NA	NA	NA
Otu_0892	IZ1F1HU01DA663	Eukaryota	Fungi	Ascomycota	Saccharomycetes	Saccharomycetales	Saccharomycetales_family_Incertae_sedis	Candida	Candida_chilensis
Otu_0893	IZ1F1HU01DBBTV	Eukaryota	Fungi	Ascomycota	NA	NA	NA	NA	NA
Otu_0894	IZ1F1HU01DCMQ1	Eukaryota	Fungi	Ascomycota	Dothideomycetes	Pleosporales	NA	NA	NA
Otu_0895	IZ1F1HU01DF9IW	Eukaryota	Fungi	Basidiomycota	Microbotryomycetes	Sporidiobolales	Sporidiobolales_family_Incertae_sedis	NA	NA
Otu_0896	IZ1F1HU01DFFIQ	Eukaryota	Fungi	Basidiomycota	Microbotryomycetes	NA	NA	NA	NA
Otu_0897	IZ1F1HU01DJOV2	Eukaryota	Fungi	Basidiomycota	Agaricomycetes	Polyporales	Phanerochaetaceae	Ceriporia	Ceriporia_viridans
Otu_0898	IZ1F1HU01DYKNA	Eukaryota	Fungi	Ascomycota	Dothideomycetes	Pleosporales	NA	NA	NA
Otu_0899	IZ1F1HU01EBX3Z	Eukaryota	Fungi	Basidiomycota	Agaricomycetes	Agaricales	Agaricaceae	Lycoperdon	Lycoperdon_sp_H20
Otu_0900	IZ1F1HU01EG5L3	Eukaryota	Fungi	Basidiomycota	Agaricomycetes	Polyporales	Polyporaceae	Poronidulus	Trametes_conchifer
Otu_0901	IZ1F1HU01EN6DH	Eukaryota	Fungi	Ascomycota	Ascomycota_class_Incertae_sedis	Ascomycota_order_Incertae_sedis	Ascomycota_family_Incertae_sedis	Troposporella	Troposporella_fumosa
Otu_0902	IZ1F1HU01EZXKO	Eukaryota	Fungi	Ascomycota	NA	NA	NA	NA	NA
Otu_0903	IZ1F1HU02F8FKY	Eukaryota	Fungi	Ascomycota	Sordariomycetes	Microascales	Halosphaeriaceae	NA	NA
Otu_0904	IZ1F1HU02GGEU1	Eukaryota	Fungi	Ascomycota	Sordariomycetes	NA	NA	NA	NA
Otu_0905	IZ1F1HU02GXMCD	Eukaryota	Fungi	Basidiomycota	Microbotryomycetes	Leucosporidiales	Leucosporidiaceae	NA	NA
Otu_0906	IZ1F1HU02H67L4	Eukaryota	Fungi	Zygomycota	Zygomycota_class_Incertae_sedis	Mucorales	Umbelopsidaceae	Umbelopsis	Umbelopsis_ramanniana
Otu_0907	IZ1F1HU02IKC3D	Eukaryota	Fungi	Ascomycota	NA	NA	NA	NA	NA
Otu_0908	IZ1F1HU02JFFO6	Eukaryota	Fungi	Basidiomycota	Agaricomycetes	Polyporales	Meruliaceae	Phlebia	Phlebia_radiata
Otu_0909	IZ1F1HU02JOF98	Eukaryota	Fungi	Ascomycota	NA	NA	NA	NA	NA
Otu_0910	IZM9BYG01BD2NG	Eukaryota	Fungi	Basidiomycota	Agaricomycetes	Cantharellales	Botryobasidiaceae	Botryobasidium	Botryobasidium_subcoronatum
Otu_0911	IZM9BYG01DGZL6	Eukaryota	Fungi	Ascomycota	NA	NA	NA	NA	NA
Otu_0912	I0XEPCP04IYCKJ	Eukaryota	Fungi	Basidiomycota	NA	NA	NA	NA	NA
Otu_0913	I0XEPCP04IZA08	Eukaryota	Fungi	Ascomycota	NA	NA	NA	NA	NA
Otu_0914	I28UJQ002C7X9G	Eukaryota	Fungi	Ascomycota	NA	NA	NA	NA	NA
Otu_0915	I28UJQ002DDUKX	Eukaryota	Fungi	Basidiomycota	Agaricomycetes	NA	NA	NA	NA
Otu_0916	I28UJQ002DLQ2V	Eukaryota	Fungi	Ascomycota	Sordariomycetes	Sordariomycetes_order_Incertae_sedis	Plectosphaerellaceae	Verticillium	Verticillium_nigrescens
Otu_0917	I28UJQ002EEIWG	Eukaryota	Fungi	Basidiomycota	Agaricomycetes	Agaricales	Niaceae	Cyphellopsis	Cyphellopsis_anomala
Otu_0918	I28UJQ002EHRZB	Eukaryota	Fungi	Ascomycota	Sordariomycetes	Ophiostomatales	Ophiostomataceae	Pesotum	Pesotum_erubescens
Otu_0919	I28UJQ004JHJ0J	Eukaryota	Fungi	Ascomycota	Sordariomycetes	Chaetosphaeriales	Chaetosphaeriaceae	Chaetosphaeria	Chaetosphaeria_fennica
Otu_0920	I28UJQ004JKDQN	Eukaryota	Fungi	Ascomycota	Eurotiomycetes	NA	NA	NA	NA
Otu_0921	I3D1CFT02C1Y0L	Eukaryota	Fungi	Ascomycota	NA	NA	NA	NA	NA
Otu_0922	I3D1CFT02C2BPI	Eukaryota	Fungi	Ascomycota	Sordariomycetes	Sordariomycetes_order_Incertae_sedis	Magnaporthaceae	Gaeumannomyces	Gaeumannomyces_sp_159
Otu_0923	I3D1CFT02C9RGB	Eukaryota	Fungi	Basidiomycota	Agaricomycetes	Boletales	Paxillaceae	Melanogaster	Melanogaster_ambiguus
Otu_0924	I3D1CFT02DEOB0	Eukaryota	Fungi	Ascomycota	Sordariomycetes	Hypocreales	Hypocreaceae	Trichoderma	Trichoderma_citrinoviride
Otu_0925	I3D1CFT02DO694	Eukaryota	Fungi	Ascomycota	Leotiomycetes	Helotiales	Helotiales_family_Incertae_sedis	Cadophora	Cadophora_melinii
Otu_0926	I3D1CFT02DQZ7L	Eukaryota	Fungi	Zygomycota	Zygomycota_class_Incertae_sedis	Mortierellales	Mortierellaceae	NA	Mortierellaceae_sp
Otu_0927	I3D1CFT02EJ68Z	Eukaryota	Fungi	NA	NA	NA	NA	NA	NA
Otu_0929	I3LI3NH01AMTCH	Eukaryota	Fungi	Basidiomycota	Agaricomycetes	Agaricales	NA	NA	NA
Otu_0930	I3LI3NH01BC5T5	Eukaryota	Fungi	Ascomycota	Eurotiomycetes	Mycocaliciales	Mycocaliciaceae	Mycocalicium	Mycocalicium_sp_MA_4790
Otu_0931	I3LI3NH01CGTBC	Eukaryota	Fungi	Ascomycota	Dothideomycetes	Capnodiales	NA	NA	NA
Otu_0932	IZ1F1HU01A5G2W	Eukaryota	Fungi	Ascomycota	Sordariomycetes	Xylariales	Xylariaceae	Hypoxylon	Hypoxylon_rubiginosum
Otu_0933	IZ1F1HU01A9MNC	Eukaryota	Fungi	Basidiomycota	Agaricomycetes	Agaricales	Tricholomataceae	NA	NA
Otu_0934	IZ1F1HU01ALMV8	Eukaryota	Fungi	Ascomycota	Eurotiomycetes	Chaetothyriales	Herpotrichiellaceae	Phialophora	Phialophora_sp_GS10N3a
Otu_0935	IZ1F1HU01ANM7X	Eukaryota	Fungi	Ascomycota	Sordariomycetes	Xylariales	Xylariaceae	Annulohypoxylon	Annulohypoxylon_multiforme
Otu_0936	IZ1F1HU01AQI8E	Eukaryota	Fungi	Basidiomycota	Microbotryomycetes	Sporidiobolales	Sporidiobolales_family_Incertae_sedis	Rhodotorula	NA
Otu_0937	IZ1F1HU01ARWOA	Eukaryota	Fungi	Basidiomycota	Agaricomycetes	Agaricomycetes_order_Incertae_sedis	Agaricomycetes_family_Incertae_sedis	Resinicium	Resinicium_bicolor
Otu_0938	IZ1F1HU01ASM69	Eukaryota	Fungi	Basidiomycota	Agaricomycetes	Agaricales	Physalacriaceae	Armillaria	NA
Otu_0939	IZ1F1HU01AVPXY	Eukaryota	Fungi	Ascomycota	Saccharomycetes	Saccharomycetales	NA	NA	NA
Otu_0940	IZ1F1HU01B2DLT	Eukaryota	Fungi	Basidiomycota	Agaricomycetes	Russulales	Stereaceae	Stereum	Stereum_sp_Po50
Otu_0941	IZ1F1HU01B5PNW	Eukaryota	Fungi	Basidiomycota	Agaricomycetes	Agaricales	Strophariaceae	Hypholoma	Hypholoma_capnoides
Otu_0942	IZ1F1HU01B889M	Eukaryota	Fungi	Ascomycota	NA	NA	NA	NA	NA
Otu_0943	IZ1F1HU01BAEW0	Eukaryota	Fungi	Basidiomycota	Agaricomycetes	Polyporales	Polyporaceae	Trametes	NA
Otu_0944	IZ1F1HU01BB1ZV	Eukaryota	Fungi	Basidiomycota	Agaricomycetes	Auriculariales	Auriculariales_family_Incertae_sedis	Exidia	Exidia_thuretiana
Otu_0945	IZ1F1HU01BEBZX	Eukaryota	Fungi	Basidiomycota	Agaricomycetes	Polyporales	Ganodermataceae	NA	NA
Otu_0946	IZ1F1HU01BIFFO	Eukaryota	Fungi	Basidiomycota	Agaricomycetes	Polyporales	Polyporaceae	Poronidulus	Trametes_conchifer
Otu_0947	IZ1F1HU01BJJU9	Eukaryota	Fungi	Basidiomycota	Agaricomycetes	Polyporales	Polyporaceae	NA	NA
Otu_0948	IZ1F1HU01BPQAA	Eukaryota	Fungi	Ascomycota	Eurotiomycetes	Chaetothyriales	Herpotrichiellaceae	Exophiala	Exophiala_castellanii
Otu_0949	IZ1F1HU01BQHY4	Eukaryota	Fungi	Ascomycota	NA	NA	NA	NA	NA
Otu_0950	IZ1F1HU01BTQEE	Eukaryota	Fungi	Ascomycota	NA	NA	NA	NA	ascomycete_sp_ZGZII04040
Otu_0951	IZ1F1HU01BX23I	Eukaryota	Fungi	Basidiomycota	Agaricomycetes	NA	NA	NA	NA
Otu_0953	IZ1F1HU01C8FUP	Eukaryota	Fungi	Basidiomycota	Agaricomycetes	Agaricales	Physalacriaceae	Armillaria	NA
Otu_0954	IZ1F1HU01C9FXS	Eukaryota	Fungi	Basidiomycota	Agaricomycetes	Russulales	Amylostereaceae	Amylostereum	Amylostereum_areolatum
Otu_0955	IZ1F1HU01CF86B	Eukaryota	Fungi	Basidiomycota	Agaricomycetes	Agaricales	Strophariaceae	Kuehneromyces	Kuehneromyces_sp
Otu_0956	IZ1F1HU01CIIGE	Eukaryota	Fungi	Basidiomycota	Agaricomycetes	Polyporales	Polyporaceae	NA	NA
Otu_0957	IZ1F1HU01COZDU	Eukaryota	Fungi	Ascomycota	NA	NA	NA	NA	NA
Otu_0958	IZ1F1HU01CP0NG	Eukaryota	Fungi	Basidiomycota	Agaricomycetes	Agaricales	Physalacriaceae	Armillaria	Armillaria_sp_NagE
Otu_0959	IZ1F1HU01CRFTH	Eukaryota	Fungi	Ascomycota	Eurotiomycetes	Chaetothyriales	Herpotrichiellaceae	Phialophora	Phialophora_sp_GS10N3a
Otu_0960	IZ1F1HU01D1G10	Eukaryota	Fungi	Ascomycota	Leotiomycetes	Helotiales	Helotiaceae	Ombrophila	Ombrophila_janthina
Otu_0961	IZ1F1HU01DG7RI	Eukaryota	Fungi	Basidiomycota	Agaricomycetes	Agaricales	Physalacriaceae	Armillaria	NA
Otu_0962	IZ1F1HU01DGWR3	Eukaryota	Fungi	Ascomycota	NA	NA	NA	NA	NA
Otu_0963	IZ1F1HU01DIELM	Eukaryota	Fungi	Ascomycota	Leotiomycetes	Helotiales	NA	NA	Helotiales_sp_EXP0568F
Otu_0964	IZ1F1HU01DKENV	Eukaryota	Fungi	Ascomycota	Saccharomycetes	Saccharomycetales	Saccharomycetales_family_Incertae_sedis	Candida	Candida_sp_LF_W28
Otu_0965	IZ1F1HU01EHL0T	Eukaryota	Fungi	Ascomycota	Sordariomycetes	Chaetosphaeriales	Chaetosphaeriaceae	Dictyochaeta	Dictyochaeta_sp_OTU_096
Otu_0966	IZ1F1HU01EL4Z3	Eukaryota	Fungi	Basidiomycota	Agaricomycetes	Agaricales	Marasmiaceae	Sarcomyxa	Sarcomyxa_serotina
Otu_0967	IZ1F1HU01ESHYB	Eukaryota	Fungi	Basidiomycota	Agaricomycetes	Polyporales	Meruliaceae	Bjerkandera	Bjerkandera_adusta
Otu_0968	IZ1F1HU02FIZ9Y	Eukaryota	Fungi	Basidiomycota	Agaricomycetes	Polyporales	Meruliaceae	Bjerkandera	Bjerkandera_adusta
Otu_0969	IZ1F1HU02FNV8P	Eukaryota	Fungi	Ascomycota	Eurotiomycetes	Chaetothyriales	Herpotrichiellaceae	Capronia	Capronia_sp_MUCL_39978
Otu_0970	IZ1F1HU02FRVTN	Eukaryota	Fungi	Basidiomycota	Tremellomycetes	Tremellales	Tremellales_family_Incertae_sedis	NA	NA
Otu_0971	IZ1F1HU02GA5WH	Eukaryota	Fungi	Basidiomycota	Agaricomycetes	Polyporales	Fomitopsidaceae	Ischnoderma	Ischnoderma_sp
Otu_0972	IZ1F1HU02GJFDL	Eukaryota	Fungi	Basidiomycota	Agaricomycetes	NA	NA	NA	NA
Otu_0973	IZ1F1HU02GQ91F	Eukaryota	Fungi	Basidiomycota	Tremellomycetes	Tremellales	NA	NA	NA
Otu_0974	IZ1F1HU02HHS0D	Eukaryota	Fungi	Ascomycota	Sordariomycetes	Xylariales	Xylariaceae	Hypoxylon	Hypoxylon_rubiginosum
Otu_0975	IZ1F1HU02HJV8G	Eukaryota	Fungi	Ascomycota	NA	NA	NA	NA	NA
Otu_0976	IZ1F1HU02IWRW7	Eukaryota	Fungi	Ascomycota	NA	NA	NA	NA	NA
Otu_0977	IZ1F1HU02IZO7F	Eukaryota	Fungi	Basidiomycota	Agaricomycetes	Polyporales	Polyporaceae	Lentinus	Lentinus_sajor_caju
Otu_0978	IZ1F1HU02J346E	Eukaryota	Fungi	Ascomycota	Leotiomycetes	Helotiales	Helotiales_family_Incertae_sedis	NA	NA
Otu_0979	IZ1F1HU02JGH65	Eukaryota	Fungi	Basidiomycota	Tremellomycetes	Filobasidiales	Filobasidiaceae	Cryptococcus	Cryptococcus_heimaeyensis
Otu_0980	IZ1F1HU02JLTTU	Eukaryota	Fungi	Ascomycota	Sordariomycetes	Xylariales	Xylariaceae	Nemania	Nemania_serpens
Otu_0981	IZ1F1HU02JNW2F	Eukaryota	Fungi	Ascomycota	NA	NA	NA	NA	NA
Otu_0982	IZ1F1HU02JQE97	Eukaryota	Fungi	Basidiomycota	Agaricomycetes	Russulales	Lachnocladiaceae	NA	NA
Otu_0983	IZHJ8JL01ANWF9	Eukaryota	Fungi	Basidiomycota	Tremellomycetes	Tremellales	Tremellales_family_Incertae_sedis	NA	NA
Otu_0984	IZM9BYG01AWS4R	Eukaryota	Fungi	Basidiomycota	Tremellomycetes	Tremellales	Tremellales_family_Incertae_sedis	Cryptococcus	Cryptococcus_sp_TSN_649
Otu_0986	IZM9BYG01B9ZWN	Eukaryota	Fungi	Basidiomycota	Microbotryomycetes	Sporidiobolales	NA	NA	NA
Otu_0987	IZM9BYG01BEL6G	Eukaryota	Fungi	Basidiomycota	NA	NA	NA	NA	NA
Otu_0988	IZM9BYG01CK5IJ	Eukaryota	Fungi	Ascomycota	Leotiomycetes	Helotiales	Helotiales_family_Incertae_sedis	Leptodontidium	Leptodontidium_elatius
Otu_0989	IZM9BYG01DI8KX	Eukaryota	Fungi	Ascomycota	Dothideomycetes	Dothideomycetes_order_Incertae_sedis	Parodiopsidaceae	Perisporiopsis	Perisporiopsis_sp_IQ232
Otu_0990	I0XEPCP04JOUHB	Eukaryota	Fungi	Basidiomycota	Microbotryomycetes	NA	NA	NA	NA
Otu_0991	I1B9GSG02EVBBI	Eukaryota	Fungi	Basidiomycota	Agaricomycetes	Agaricales	Agaricaceae	Cyathus	Cyathus_striatus
Otu_0992	I28UJQ002C2J6R	Eukaryota	Fungi	Basidiomycota	Agaricomycetes	Agaricales	Niaceae	Cyphellopsis	Cyphellopsis_anomala
Otu_0993	I28UJQ002DAM75	Eukaryota	Fungi	Ascomycota	Sordariomycetes	Chaetosphaeriales	Chaetosphaeriaceae	Chloridium	Chloridium_lignicola
Otu_0994	I28UJQ004H4ER5	Eukaryota	Fungi	Ascomycota	Sordariomycetes	Sordariomycetes_order_Incertae_sedis	Sordariomycetes_family_Incertae_sedis	Eucasphaeria	Eucasphaeria_capensis
Otu_0995	I28UJQ004I2NKQ	Eukaryota	Fungi	Ascomycota	Dothideomycetes	Pleosporales	NA	NA	NA
Otu_0996	I28UJQ004IP2IL	Eukaryota	Fungi	Basidiomycota	Agaricomycetes	Polyporales	Polyporaceae	NA	NA
Otu_0997	I28UJQ004IX1YA	Eukaryota	Fungi	Ascomycota	Sordariomycetes	Coniochaetales	Coniochaetaceae	Lecythophora	Lecythophora_sp_OTU_030
Otu_0999	I28UJQ004JLPUT	Eukaryota	Fungi	Ascomycota	Eurotiomycetes	Chaetothyriales	Herpotrichiellaceae	Exophiala	Exophiala_opportunistica
Otu_1000	I28UJQ004JMZFE	Eukaryota	Fungi	Ascomycota	NA	NA	NA	NA	NA
Otu_1002	I3D1CFT02D40EB	Eukaryota	Fungi	Ascomycota	NA	NA	NA	NA	NA
Otu_1003	I3D1CFT02DAJ1S	Eukaryota	Fungi	Basidiomycota	Tremellomycetes	Filobasidiales	Filobasidiaceae	Cryptococcus	Cryptococcus_fuscescens
Otu_1004	I3D1CFT02DK14W	Eukaryota	Fungi	Ascomycota	Eurotiomycetes	Chaetothyriales	Herpotrichiellaceae	Phialophora	Phialophora_sp_GS10N3a
Otu_1005	I3D1CFT02DRNYD	Eukaryota	Fungi	Basidiomycota	Tremellomycetes	Tremellales	Tremellales_family_Incertae_sedis	Cuniculitrema	Cuniculitrema_polymorpha
Otu_1006	I3D1CFT02DRXLB	Eukaryota	Fungi	Ascomycota	Sordariomycetes	Hypocreales	Nectriaceae	Nectria	Nectria_cinnabarina
Otu_1007	I3D1CFT02DXLV5	Eukaryota	Fungi	Ascomycota	Sordariomycetes	Hypocreales	Nectriaceae	Neonectria	Neonectria_discophora_var_rubi
Otu_1008	I3D1CFT02EEFHI	Eukaryota	Fungi	Ascomycota	NA	NA	NA	NA	NA
Otu_1009	I3D1CFT02EF8WT	Eukaryota	Fungi	Ascomycota	Dothideomycetes	Pleosporales	Phaeosphaeriaceae	Stagonospora	cf_Stagonospora_sp_CPC_22155
Otu_1010	I3D1CFT02EH6TF	Eukaryota	Fungi	Ascomycota	Dothideomycetes	Pleosporales	NA	NA	NA
Otu_1011	I3D1CFT02EI1V0	Eukaryota	Fungi	NA	NA	NA	NA	NA	Basal_lineages
Otu_1012	I3D1CFT02EPGNF	Eukaryota	Fungi	Ascomycota	NA	NA	NA	NA	NA
Otu_1013	IZ1F1HU01A1K79	Eukaryota	Fungi	Basidiomycota	Agaricomycetes	Agaricales	Strophariaceae	Hypholoma	Hypholoma_capnoides
Otu_1014	IZ1F1HU01A2LKK	Eukaryota	Fungi	Basidiomycota	Agaricomycetes	Polyporales	Polyporaceae	NA	NA
Otu_1015	IZ1F1HU01A2NES	Eukaryota	Fungi	Basidiomycota	Agaricomycetes	NA	NA	NA	NA
Otu_1016	IZ1F1HU01A2WG7	Eukaryota	Fungi	Basidiomycota	Agaricomycetes	Polyporales	Polyporaceae	Trametes	NA
Otu_1017	IZ1F1HU01A6P52	Eukaryota	Fungi	Ascomycota	Leotiomycetes	Helotiales	Dermateaceae	NA	NA
Otu_1018	IZ1F1HU01AHLKR	Eukaryota	Fungi	Basidiomycota	Microbotryomycetes	Sporidiobolales	Sporidiobolales_family_Incertae_sedis	Sporobolomyces	Sporobolomyces_tsugae
Otu_1019	IZ1F1HU01AK1DB	Eukaryota	Fungi	Basidiomycota	Agaricomycetes	Polyporales	Meruliaceae	Scopuloides	Scopuloides_hydnoides
Otu_1020	IZ1F1HU01ANXRV	Eukaryota	Fungi	Ascomycota	Dothideomycetes	NA	NA	NA	NA
Otu_1021	IZ1F1HU01AXX62	Eukaryota	Fungi	Ascomycota	Leotiomycetes	Helotiales	Phacidiaceae	Phacidium	Phacidium_lacerum
Otu_1022	IZ1F1HU01B2PDJ	Eukaryota	Fungi	NA	NA	NA	NA	NA	NA
Otu_1023	IZ1F1HU01B3K5A	Eukaryota	Fungi	Ascomycota	Leotiomycetes	Helotiales	NA	NA	NA
Otu_1024	IZ1F1HU01B3MFJ	Eukaryota	Fungi	Basidiomycota	Agaricomycetes	Thelephorales	Thelephoraceae	NA	NA
Otu_1025	IZ1F1HU01B5CZO	Eukaryota	Fungi	Basidiomycota	Agaricomycetes	Russulales	Stereaceae	Stereum	Stereum_rugosum
Otu_1026	IZ1F1HU01B6YQ9	Eukaryota	Fungi	Basidiomycota	Agaricomycetes	Russulales	Stereaceae	Stereum	Stereum_sanguinolentum
Otu_1027	IZ1F1HU01BGBO4	Eukaryota	Fungi	Basidiomycota	Agaricomycetes	Agaricales	Physalacriaceae	Armillaria	NA
Otu_1028	IZ1F1HU01BH43P	Eukaryota	Fungi	Ascomycota	Leotiomycetes	Helotiales	Helotiales_family_Incertae_sedis	Leptodontidium	Leptodontium_sp_I31
Otu_1029	IZ1F1HU01BMBIB	Eukaryota	Fungi	Ascomycota	Dothideomycetes	Capnodiales	Davidiellaceae	Cladosporium	Cladosporium_sp_olrim502
Otu_1030	IZ1F1HU01BOGS8	Eukaryota	Fungi	Basidiomycota	Tremellomycetes	Tremellales	NA	NA	NA
Otu_1031	IZ1F1HU01BPGPD	Eukaryota	Fungi	Ascomycota	Pezizomycetes	Pezizales	Pezizales_family_Incertae_sedis	Lecophagus	Lecophagus_sp_ATCC_56071
Otu_1032	IZ1F1HU01BQ20X	Eukaryota	Fungi	Basidiomycota	Agaricomycetes	Polyporales	Meruliaceae	Bjerkandera	Bjerkandera_adusta
Otu_1033	IZ1F1HU01BVVC6	Eukaryota	Fungi	Ascomycota	Sordariomycetes	Microascales	Ceratocystidaceae	NA	NA
Otu_1034	IZ1F1HU01C0VKH	Eukaryota	Fungi	Basidiomycota	NA	NA	NA	NA	basidiomycete_sp_OS_S27
Otu_1035	IZ1F1HU01C7G9Z	Eukaryota	Fungi	Basidiomycota	Agaricomycetes	Agaricales	Physalacriaceae	Armillaria	NA
Otu_1036	IZ1F1HU01CBP6Y	Eukaryota	Fungi	Ascomycota	Sordariomycetes	Sordariales	Sordariales_family_Incertae_sedis	Pleurothecium	Pleurothecium_obovoideum
Otu_1038	IZ1F1HU01D02A9	Eukaryota	Fungi	Ascomycota	Leotiomycetes	Helotiales	NA	NA	NA
Otu_1039	IZ1F1HU01D2YEF	Eukaryota	Fungi	Ascomycota	Saccharomycetes	Saccharomycetales	NA	NA	NA
Otu_1040	IZ1F1HU01DBQ68	Eukaryota	Fungi	Basidiomycota	Agaricomycetes	Polyporales	Meruliaceae	Bjerkandera	Bjerkandera_adusta
Otu_1041	IZ1F1HU01DD73X	Eukaryota	Fungi	Basidiomycota	Agaricomycetes	Agaricales	Physalacriaceae	Armillaria	NA
Otu_1042	IZ1F1HU01DGRWB	Eukaryota	Fungi	Basidiomycota	Agaricomycetes	Agaricales	Strophariaceae	Kuehneromyces	Kuehneromyces_sp
Otu_1043	IZ1F1HU01DIDS9	Eukaryota	Fungi	Ascomycota	Dothideomycetes	Pleosporales	Pleosporales_family_Incertae_sedis	Herpotrichia	Herpotrichia_juniperi
Otu_1044	IZ1F1HU01DK5O8	Eukaryota	Fungi	Basidiomycota	Agaricomycetes	Agaricales	Physalacriaceae	Armillaria	NA
Otu_1045	IZ1F1HU01DSZZB	Eukaryota	Fungi	Basidiomycota	Agaricomycetes	Agaricales	Strophariaceae	Kuehneromyces	Kuehneromyces_sp
Otu_1046	IZ1F1HU01DUB3L	Eukaryota	Fungi	Basidiomycota	Agaricomycetes	Russulales	Amylostereaceae	Amylostereum	NA
Otu_1047	IZ1F1HU01DUV0C	Eukaryota	Fungi	Basidiomycota	Agaricomycetes	Polyporales	Polyporaceae	Trametes	NA
Otu_1048	IZ1F1HU01DXJSS	Eukaryota	Fungi	Basidiomycota	Agaricomycetes	Agaricomycetes_order_Incertae_sedis	Agaricomycetes_family_Incertae_sedis	Resinicium	Resinicium_bicolor
Otu_1049	IZ1F1HU01E21TA	Eukaryota	Fungi	Basidiomycota	Agaricomycetes	Agaricales	Physalacriaceae	Armillaria	Armillaria_sp_NagE
Otu_1051	IZ1F1HU01ECFTY	Eukaryota	Fungi	Basidiomycota	Microbotryomycetes	Sporidiobolales	Sporidiobolales_family_Incertae_sedis	NA	NA
Otu_1052	IZ1F1HU01EEI2J	Eukaryota	Fungi	Basidiomycota	Dacrymycetes	Dacrymycetales	Dacrymycetaceae	NA	NA
Otu_1053	IZ1F1HU01EEOA8	Eukaryota	Fungi	Basidiomycota	Agaricomycetes	Agaricales	Physalacriaceae	Armillaria	Armillaria_ostoyae
Otu_1054	IZ1F1HU01EOOH2	Eukaryota	Fungi	Basidiomycota	Agaricomycetes	Agaricales	Physalacriaceae	Armillaria	NA
Otu_1055	IZ1F1HU01EQYI1	Eukaryota	Fungi	Ascomycota	Dothideomycetes	Pleosporales	NA	NA	NA
Otu_1056	IZ1F1HU01EWFBO	Eukaryota	Fungi	Basidiomycota	Agaricomycetes	NA	NA	NA	NA
Otu_1057	IZ1F1HU01EXABU	Eukaryota	Fungi	Basidiomycota	Agaricomycetes	Agaricales	Physalacriaceae	Armillaria	NA
Otu_1058	IZ1F1HU02F7JK8	Eukaryota	Fungi	Basidiomycota	Agaricomycetes	Russulales	Bondarzewiaceae	Heterobasidion	Heterobasidion_annosum
Otu_1059	IZ1F1HU02FYYXC	Eukaryota	Fungi	Basidiomycota	Agaricomycetes	Polyporales	Fomitopsidaceae	Fomitopsis	Fomitopsis_pinicola
Otu_1060	IZ1F1HU02G3RSK	Eukaryota	Fungi	Ascomycota	Eurotiomycetes	Chaetothyriales	Herpotrichiellaceae	Cladophialophora	NA
Otu_1061	IZ1F1HU02GGUHH	Eukaryota	Fungi	Ascomycota	NA	NA	NA	NA	NA
Otu_1062	IZ1F1HU02GSQX0	Eukaryota	Fungi	Basidiomycota	NA	NA	NA	NA	NA
Otu_1063	IZ1F1HU02H6H1B	Eukaryota	Fungi	Basidiomycota	Agaricomycetes	Polyporales	Ganodermataceae	NA	NA
Otu_1064	IZ1F1HU02HE0MP	Eukaryota	Fungi	Ascomycota	NA	NA	NA	NA	Ascomycota_sp_L51
Otu_1065	IZ1F1HU02HV678	Eukaryota	Fungi	Basidiomycota	Agaricomycetes	Polyporales	Polyporaceae	Trametes	Trametes_ochracea
Otu_1066	IZ1F1HU02ID5HX	Eukaryota	Fungi	Basidiomycota	Agaricomycetes	Polyporales	Meruliaceae	Bjerkandera	Bjerkandera_adusta
Otu_1067	IZ1F1HU02IQ1RO	Eukaryota	Fungi	Basidiomycota	Agaricomycetes	Polyporales	Meruliaceae	Phlebia	Phlebia_radiata
Otu_1068	IZ1F1HU02JCY38	Eukaryota	Fungi	Ascomycota	Saccharomycetes	Saccharomycetales	Lipomycetaceae	Lipomyces	NA
Otu_1069	IZ1F1HU02JG7ZR	Eukaryota	Fungi	Basidiomycota	Agaricomycetes	Russulales	Lachnocladiaceae	NA	NA
Otu_1070	IZ1F1HU02JQYC4	Eukaryota	Fungi	Ascomycota	Leotiomycetes	Helotiales	Helotiales_family_Incertae_sedis	Cadophora	Cadophora_sp_olrim295
Otu_1071	IZM9BYG01A355W	Eukaryota	Fungi	Ascomycota	Orbiliomycetes	Orbiliales	Orbiliaceae	Dactylella	Dactylella_sp_AS60288
Otu_1072	IZM9BYG01AO1BV	Eukaryota	Fungi	Basidiomycota	Microbotryomycetes	Heterogastridiales	Heterogastridiaceae	Colacogloea	Colacogloea_peniophorae
Otu_1073	IZM9BYG01B2HFK	Eukaryota	Fungi	Basidiomycota	Agaricomycetes	Polyporales	Meruliaceae	Bjerkandera	Bjerkandera_adusta
Otu_1075	IZM9BYG01CRS2X	Eukaryota	Fungi	Basidiomycota	Agaricomycetes	Russulales	Bondarzewiaceae	Heterobasidion	Heterobasidion_annosum
Otu_1076	IZM9BYG01DEG69	Eukaryota	Fungi	Basidiomycota	Agaricostilbomycetes	Agaricostilbales	Chionosphaeraceae	Kurtzmanomyces	NA
Otu_1077	IZM9BYG01DQKQ8	Eukaryota	Fungi	Basidiomycota	Agaricomycetes	Polyporales	Polyporaceae	NA	NA
Otu_1078	I28UJQ002D7HD2	Eukaryota	Fungi	Ascomycota	Lecanoromycetes	Umbilicariales	NA	NA	NA
Otu_1079	I28UJQ002DC66D	Eukaryota	Fungi	Basidiomycota	Dacrymycetes	Dacrymycetales	Dacrymycetaceae	Dacrymyces	Dacrymyces_minor
Otu_1080	I28UJQ002EYOCX	Eukaryota	Fungi	Basidiomycota	Dacrymycetes	Dacrymycetales	Dacrymycetaceae	Dacrymyces	NA
Otu_1081	I28UJQ003FZBR5	Eukaryota	Fungi	Ascomycota	Saccharomycetes	Saccharomycetales	Saccharomycetales_family_Incertae_sedis	Candida	NA
Otu_1082	I28UJQ004H2TUI	Eukaryota	Fungi	Ascomycota	NA	NA	NA	NA	NA
Otu_1083	I28UJQ004I0BOD	Eukaryota	Fungi	Ascomycota	NA	NA	NA	NA	NA
Otu_1084	I28UJQ004I457Q	Eukaryota	Fungi	Ascomycota	NA	NA	NA	NA	NA
Otu_1085	I28UJQ004I9SZC	Eukaryota	Fungi	Ascomycota	Dothideomycetes	Capnodiales	NA	NA	NA
Otu_1086	I28UJQ004IINND	Eukaryota	Fungi	Ascomycota	Sordariomycetes	Coniochaetales	Coniochaetaceae	Lecythophora	Lecythophora_sp_OTU_030
Otu_1087	I28UJQ004JBBYX	Eukaryota	Fungi	Ascomycota	Sordariomycetes	Coniochaetales	Coniochaetaceae	Lecythophora	Lecythophora_sp_olrim15
Otu_1088	I28UJQ004JJS9T	Eukaryota	Fungi	Ascomycota	Saccharomycetes	Saccharomycetales	Pichiaceae	Nakazawaea	Nakazawaea_holstii
Otu_1089	I3D1CFT02C4XGY	Eukaryota	Fungi	Zygomycota	Zygomycota_class_Incertae_sedis	Mortierellales	Mortierellaceae	Mortierella	Mortierella_macrocystopsis
Otu_1090	I3D1CFT02C9VO0	Eukaryota	Fungi	Ascomycota	Leotiomycetes	Helotiales	Dermateaceae	Pezicula	NA
Otu_1091	I3D1CFT02DGLSQ	Eukaryota	Fungi	Ascomycota	Leotiomycetes	Helotiales	Helotiales_family_Incertae_sedis	Cadophora	Cadophora_melinii
Otu_1092	I3D1CFT02DI6RV	Eukaryota	Fungi	Basidiomycota	Microbotryomycetes	Sporidiobolales	Sporidiobolales_family_Incertae_sedis	NA	NA
Otu_1093	I3D1CFT02DNM19	Eukaryota	Fungi	Ascomycota	Leotiomycetes	Helotiales	Helotiales_family_Incertae_sedis	Cadophora	Cadophora_melinii
Otu_1094	I3D1CFT02DYMYN	Eukaryota	Fungi	Ascomycota	Sordariomycetes	NA	NA	NA	NA
Otu_1095	I3D1CFT02ERJPR	Eukaryota	Fungi	Ascomycota	Sordariomycetes	Chaetosphaeriales	Chaetosphaeriaceae	Chaetosphaeria	Chaetosphaeria_sp_KRCF710
Otu_1096	I3D1CFT02ESDLO	Eukaryota	Fungi	Basidiomycota	Agaricomycetes	Agaricales	Physalacriaceae	Armillaria	Armillaria_ostoyae
Otu_1097	I3D1CFT02EVI9B	Eukaryota	Fungi	Basidiomycota	Agaricomycetes	Agaricomycetes_order_Incertae_sedis	Agaricomycetes_family_Incertae_sedis	Resinicium	Resinicium_bicolor
Otu_1098	I3LI3NH01A9OO8	Eukaryota	Fungi	Ascomycota	Eurotiomycetes	NA	NA	NA	NA
Otu_1099	I3LI3NH01DKKFD	Eukaryota	Fungi	Ascomycota	Eurotiomycetes	Chaetothyriales	Chaetothyriaceae	Cyphellophora	Cyphellophora_sessilis
Otu_1100	IZ1F1HU01A72NR	Eukaryota	Fungi	Basidiomycota	Agaricomycetes	Polyporales	Polyporaceae	Poronidulus	Trametes_conchifer
Otu_1101	IZ1F1HU01ADEV1	Eukaryota	Fungi	Ascomycota	NA	NA	NA	NA	NA
Otu_1102	IZ1F1HU01AGM3L	Eukaryota	Fungi	Ascomycota	Eurotiomycetes	Chaetothyriales	Herpotrichiellaceae	NA	NA
Otu_1103	IZ1F1HU01ANGVO	Eukaryota	Fungi	Ascomycota	NA	NA	NA	NA	NA
Otu_1104	IZ1F1HU01AOJ1N	Eukaryota	Fungi	Ascomycota	Sordariomycetes	Xylariales	Xylariaceae	Hypoxylon	Hypoxylon_howeanum
Otu_1105	IZ1F1HU01ASV0Z	Eukaryota	Fungi	Basidiomycota	Dacrymycetes	Dacrymycetales	Dacrymycetaceae	Dacrymyces	Dacrymyces_minor
Otu_1106	IZ1F1HU01AT5J8	Eukaryota	Fungi	Ascomycota	NA	NA	NA	NA	NA
Otu_1107	IZ1F1HU01AX7MH	Eukaryota	Fungi	Ascomycota	Saccharomycetes	Saccharomycetales	Incertae_sedis	Candida	NA
Otu_1108	IZ1F1HU01AYXP1	Eukaryota	Fungi	Basidiomycota	Agaricomycetes	Russulales	Stereaceae	Stereum	Stereum_sp_Po50
Otu_1109	IZ1F1HU01AZDC8	Eukaryota	Fungi	Basidiomycota	Agaricomycetes	Agaricales	Marasmiaceae	Sarcomyxa	Sarcomyxa_serotina
Otu_1110	IZ1F1HU01B1KXE	Eukaryota	Fungi	Ascomycota	Sordariomycetes	Hypocreales	NA	NA	NA
Otu_1111	IZ1F1HU01B8DJJ	Eukaryota	Fungi	Basidiomycota	Agaricomycetes	Agaricales	Physalacriaceae	Armillaria	NA
Otu_1112	IZ1F1HU01B8PJA	Eukaryota	Fungi	Ascomycota	Eurotiomycetes	Chaetothyriales	Herpotrichiellaceae	NA	NA
Otu_1113	IZ1F1HU01B9SSE	Eukaryota	Fungi	Basidiomycota	Agaricomycetes	Agaricales	Physalacriaceae	Armillaria	NA
Otu_1114	IZ1F1HU01BC79O	Eukaryota	Fungi	Basidiomycota	Agaricomycetes	Agaricales	Physalacriaceae	Armillaria	NA
Otu_1115	IZ1F1HU01BF6YM	Eukaryota	Fungi	Basidiomycota	Agaricomycetes	Agaricales	Niaceae	Cyphellopsis	Cyphellopsis_anomala
Otu_1116	IZ1F1HU01BI1K2	Eukaryota	Fungi	Basidiomycota	Agaricomycetes	Polyporales	Polyporaceae	NA	NA
Otu_1117	IZ1F1HU01BKZR1	Eukaryota	Fungi	Basidiomycota	Agaricomycetes	Polyporales	Fomitopsidaceae	Fomitopsis	Fomitopsis_pinicola
Otu_1118	IZ1F1HU01BXMW0	Eukaryota	Fungi	Basidiomycota	Agaricomycetes	Polyporales	Polyporaceae	NA	NA
Otu_1119	IZ1F1HU01C6MYB	Eukaryota	Fungi	Ascomycota	Ascomycota_class_Incertae_sedis	Ascomycota_order_Incertae_sedis	Ascomycota_family_Incertae_sedis	Chalara	Chalara_sp_LL_163
Otu_1120	IZ1F1HU01CDWX2	Eukaryota	Fungi	Ascomycota	Lecanoromycetes	Umbilicariales	NA	NA	NA
Otu_1121	IZ1F1HU01CK2P4	Eukaryota	Fungi	Basidiomycota	Agaricomycetes	Polyporales	Polyporaceae	NA	NA
Otu_1122	IZ1F1HU01CLMQ8	Eukaryota	Fungi	Basidiomycota	Agaricomycetes	Polyporales	Polyporaceae	NA	NA
Otu_1123	IZ1F1HU01CMY5H	Eukaryota	Fungi	Ascomycota	Lecanoromycetes	NA	NA	NA	Lecanoromycetes_sp
Otu_1124	IZ1F1HU01CR8O5	Eukaryota	Fungi	NA	NA	NA	NA	NA	fungal_sp_KSL3
Otu_1125	IZ1F1HU01CUATU	Eukaryota	Fungi	Ascomycota	Dothideomycetes	Pleosporales	NA	NA	NA
Otu_1126	IZ1F1HU01CVJYZ	Eukaryota	Fungi	Ascomycota	Dothideomycetes	Pleosporales	NA	NA	NA
Otu_1127	IZ1F1HU01D4DV1	Eukaryota	Fungi	Basidiomycota	Agaricomycetes	Agaricales	Strophariaceae	Hypholoma	Hypholoma_capnoides
Otu_1128	IZ1F1HU01D4ORI	Eukaryota	Fungi	Basidiomycota	Agaricomycetes	Russulales	Stereaceae	Stereum	Stereum_rugosum
Otu_1129	IZ1F1HU01D7PSR	Eukaryota	Fungi	Ascomycota	NA	NA	NA	NA	Ascomycota_sp_CH_Aa21
Otu_1130	IZ1F1HU01DBNP2	Eukaryota	Fungi	Ascomycota	Leotiomycetes	Rhytismatales	NA	NA	Rhytismataceae_sp_sd1bN2a
Otu_1131	IZ1F1HU01DECVI	Eukaryota	Fungi	Ascomycota	Dothideomycetes	Pleosporales	NA	NA	NA
Otu_1132	IZ1F1HU01DHRS1	Eukaryota	Fungi	Basidiomycota	Agaricomycetes	Agaricales	Physalacriaceae	Armillaria	Armillaria_ostoyae
Otu_1133	IZ1F1HU01DJO92	Eukaryota	Fungi	Ascomycota	Eurotiomycetes	Chaetothyriales	NA	NA	NA
Otu_1134	IZ1F1HU01DR8RC	Eukaryota	Fungi	Basidiomycota	Agaricomycetes	Russulales	Stereaceae	Stereum	Stereum_rugosum
Otu_1135	IZ1F1HU01DRWMO	Eukaryota	Fungi	Ascomycota	Sordariomycetes	Hypocreales	Nectriaceae	NA	NA
Otu_1136	IZ1F1HU01DS2ZI	Eukaryota	Fungi	Ascomycota	Incertae_sedis	Incertae_sedis	Incertae_sedis	Veronaea	Veronaea_compacta
Otu_1137	IZ1F1HU01DS822	Eukaryota	Fungi	Ascomycota	Saccharomycetes	Saccharomycetales	Saccharomycetales_family_Incertae_sedis	Candida	NA
Otu_1138	IZ1F1HU01DT08M	Eukaryota	Fungi	Basidiomycota	Agaricomycetes	Russulales	Stereaceae	Stereum	Stereum_sp_Po50
Otu_1139	IZ1F1HU01DTSKL	Eukaryota	Fungi	Basidiomycota	Agaricomycetes	Polyporales	Polyporaceae	Trametes	NA
Otu_1140	IZ1F1HU01E1X5X	Eukaryota	Fungi	Basidiomycota	Agaricomycetes	Polyporales	Meruliaceae	Bjerkandera	Bjerkandera_adusta
Otu_1141	IZ1F1HU01EDYNQ	Eukaryota	Fungi	Basidiomycota	Agaricomycetes	Agaricales	Physalacriaceae	Armillaria	NA
Otu_1142	IZ1F1HU01EGWJW	Eukaryota	Fungi	Ascomycota	NA	NA	NA	NA	NA
Otu_1143	IZ1F1HU01EHHQT	Eukaryota	Fungi	Ascomycota	Ascomycota_class_Incertae_sedis	Ascomycota_order_Incertae_sedis	Ascomycota_family_Incertae_sedis	Chalara	Chalara_sp_olrim787
Otu_1144	IZ1F1HU01EIMNO	Eukaryota	Fungi	Basidiomycota	NA	NA	NA	NA	NA
Otu_1145	IZ1F1HU01EK3YL	Eukaryota	Fungi	Basidiomycota	Agaricomycetes	Agaricales	Strophariaceae	Kuehneromyces	Kuehneromyces_sp
Otu_1146	IZ1F1HU01EXIDR	Eukaryota	Fungi	Basidiomycota	Agaricomycetes	Agaricales	Physalacriaceae	Armillaria	NA
Otu_1147	IZ1F1HU02FMR0R	Eukaryota	Fungi	Ascomycota	Dothideomycetes	Capnodiales	NA	NA	NA
Otu_1148	IZ1F1HU02G22IM	Eukaryota	Fungi	Basidiomycota	Tremellomycetes	Trichosporonales	Trichosporonaceae	Trichosporon	Trichosporon_porosum
Otu_1149	IZ1F1HU02GR8NL	Eukaryota	Fungi	Ascomycota	NA	NA	NA	NA	NA
Otu_1150	IZ1F1HU02HBJIN	Eukaryota	Fungi	Basidiomycota	Agaricomycetes	Polyporales	Fomitopsidaceae	Fomitopsis	Fomitopsis_pinicola
Otu_1151	IZ1F1HU02HDYIP	Eukaryota	Fungi	Ascomycota	Leotiomycetes	Helotiales	Helotiales_family_Incertae_sedis	Leptodontidium	Leptodontidium_elatius
Otu_1152	IZ1F1HU02HJZ88	Eukaryota	Fungi	Basidiomycota	Agaricomycetes	Polyporales	Polyporaceae	NA	NA
Otu_1153	IZ1F1HU02I1E8K	Eukaryota	Fungi	Basidiomycota	Agaricomycetes	Polyporales	Phanerochaetaceae	Antrodiella	Antrodiella_hoehnelii
Otu_1154	IZ1F1HU02I92F4	Eukaryota	Fungi	Ascomycota	Dothideomycetes	Pleosporales	Phaeosphaeriaceae	Sclerostagonospora	Sclerostagonospora_sp_CBS_118152
Otu_1155	IZ1F1HU02ISEJP	Eukaryota	Fungi	Ascomycota	NA	NA	NA	NA	NA
Otu_1156	IZ1F1HU02IYXID	Eukaryota	Fungi	Basidiomycota	Agaricomycetes	Polyporales	Fomitopsidaceae	Fomitopsis	Fomitopsis_pinicola
Otu_1157	IZ1F1HU02JAGQP	Eukaryota	Fungi	Basidiomycota	Agaricomycetes	Agaricomycetes_order_Incertae_sedis	Agaricomycetes_family_Incertae_sedis	Resinicium	Resinicium_bicolor
Otu_1158	IZ1F1HU02JXQ2Q	Eukaryota	Fungi	Basidiomycota	Agaricomycetes	Polyporales	Meruliaceae	Bjerkandera	Bjerkandera_adusta
Otu_1159	IZ1F1HU02JZ7O9	Eukaryota	Fungi	Basidiomycota	Microbotryomycetes	Sporidiobolales	Sporidiobolales_family_Incertae_sedis	Rhodotorula	Rhodotorula_pinicola
Otu_1160	IZHJ8JL01DNK22	Eukaryota	Fungi	Ascomycota	Sordariomycetes	NA	NA	NA	NA
Otu_1161	IZHJ8JL01DR687	Eukaryota	Fungi	Ascomycota	Dothideomycetes	Pleosporales	Sporormiaceae	Preussia	Preussia_intermedia
Otu_1162	IZM9BYG01A3G18	Eukaryota	Fungi	Ascomycota	Dothideomycetes	Pleosporales	NA	NA	NA
Otu_1164	IZM9BYG01B9SSK	Eukaryota	Fungi	Basidiomycota	Agaricomycetes	Russulales	Bondarzewiaceae	Heterobasidion	Heterobasidion_annosum
Otu_1165	IZM9BYG01D1MX1	Eukaryota	Fungi	Basidiomycota	Agaricomycetes	Polyporales	Polyporaceae	Datronia	Datronia_mollis
Otu_1166	IZM9BYG01DEIU6	Eukaryota	Fungi	Basidiomycota	Agaricomycetes	Polyporales	Fomitopsidaceae	Antrodia	Antrodia_serialis
Otu_1167	IZM9BYG01DRMFC	Eukaryota	Fungi	Ascomycota	Eurotiomycetes	Chaetothyriales	NA	NA	NA
Otu_1168	IZM9BYG01DSEAA	Eukaryota	Fungi	Basidiomycota	Microbotryomycetes	NA	NA	NA	NA
Otu_1169	IZM9BYG01EO6EW	Eukaryota	Fungi	Basidiomycota	NA	NA	NA	NA	Pucciniomycotina_sp
Otu_1170	I0XEPCP04H8J5Y	Eukaryota	Fungi	Basidiomycota	Agaricomycetes	Polyporales	NA	NA	NA
Otu_1171	I0XEPCP04I1R1Y	Eukaryota	Fungi	Ascomycota	Sordariomycetes	Sordariales	Sordariales_family_Incertae_sedis	Pleurothecium	Pleurothecium_obovoideum
Otu_1172	I0XEPCP04JZJC8	Eukaryota	Fungi	Ascomycota	Sordariomycetes	Coniochaetales	Coniochaetaceae	Lecythophora	Lecythophora_sp_OTU_030
Otu_1173	I28UJQ002D1XR3	Eukaryota	Fungi	Ascomycota	Sordariomycetes	Chaetosphaeriales	Chaetosphaeriaceae	Chaetosphaeria	Chaetosphaeria_pygmaea
Otu_1174	I28UJQ002D3SJO	Eukaryota	Fungi	Basidiomycota	Tremellomycetes	Filobasidiales	Filobasidiaceae	Cryptococcus	Cryptococcus_huempii
Otu_1175	I28UJQ002DDI6B	Eukaryota	Fungi	Ascomycota	Eurotiomycetes	Chaetothyriales	Herpotrichiellaceae	NA	NA
Otu_1176	I28UJQ002DFIUM	Eukaryota	Fungi	Basidiomycota	Agaricomycetes	Polyporales	Meruliaceae	Hyphoderma	Peniophorella_pubera
Otu_1177	I28UJQ002DL2Y1	Eukaryota	Fungi	Ascomycota	NA	NA	NA	NA	NA
Otu_1178	I28UJQ002DM0GE	Eukaryota	Fungi	Basidiomycota	Tremellomycetes	NA	NA	NA	NA
Otu_1179	I28UJQ002DNJUK	Eukaryota	Fungi	Basidiomycota	Agaricomycetes	NA	NA	NA	NA
Otu_1180	I28UJQ002EPGXQ	Eukaryota	Fungi	Ascomycota	Eurotiomycetes	Eurotiales	Trichocomaceae	Penicillium	Penicillium_citreonigrum
Otu_1181	I28UJQ002ESC25	Eukaryota	Fungi	Basidiomycota	Agaricomycetes	Auriculariales	NA	NA	NA
Otu_1182	I28UJQ004H3L6I	Eukaryota	Fungi	Ascomycota	Sordariomycetes	Coniochaetales	Coniochaetaceae	Lecythophora	Lecythophora_sp_olrim15
Otu_1183	I28UJQ004H4ZJG	Eukaryota	Fungi	Ascomycota	NA	NA	NA	NA	NA
Otu_1184	I28UJQ004I2ST6	Eukaryota	Fungi	Ascomycota	Sordariomycetes	Coniochaetales	Coniochaetaceae	Lecythophora	Lecythophora_sp_OTU_030
Otu_1185	I28UJQ004ILUW2	Eukaryota	Fungi	NA	NA	NA	NA	NA	NA
Otu_1186	I28UJQ004IN2CP	Eukaryota	Fungi	Zygomycota	Incertae_sedis	Mortierellales	Mortierellaceae	Mortierella	Mortierella_globulifera
Otu_1187	I28UJQ004IP89U	Eukaryota	Fungi	Ascomycota	Dothideomycetes	Botryosphaeriales	Botryosphaeriaceae	Botryosphaeria	Botryosphaeria_stevensii
Otu_1188	I28UJQ004JB1PF	Eukaryota	Fungi	Ascomycota	Eurotiomycetes	Chaetothyriales	Herpotrichiellaceae	NA	NA
Otu_1189	I28UJQ004JK89V	Eukaryota	Fungi	Ascomycota	NA	NA	NA	NA	Pezizomycotina_sp_agrAR108
Otu_1191	I28UJQ004JKEKP	Eukaryota	Fungi	Ascomycota	Eurotiomycetes	Chaetothyriales	Herpotrichiellaceae	NA	NA
Otu_1192	I28UJQ004JMT5K	Eukaryota	Fungi	Ascomycota	NA	NA	NA	NA	NA
Otu_1193	I28UJQ004JOIKQ	Eukaryota	Fungi	Ascomycota	Saccharomycetes	Saccharomycetales	Saccharomycetales_family_Incertae_sedis	Candida	Candida_mesenterica
Otu_1194	I28UJQ004JPVZU	Eukaryota	Fungi	Basidiomycota	Microbotryomycetes	NA	NA	NA	NA
Otu_1195	I28UJQ004JWQZW	Eukaryota	Fungi	Basidiomycota	Agaricomycetes	Polyporales	Meruliaceae	Bjerkandera	Bjerkandera_adusta
Otu_1196	I3D1CFT02C206D	Eukaryota	Fungi	Ascomycota	Dothideomycetes	Pleosporales	Leptosphaeriaceae	NA	NA
Otu_1197	I3D1CFT02C2X31	Eukaryota	Fungi	Ascomycota	NA	NA	NA	NA	NA
Otu_1198	I3D1CFT02C5VZH	Eukaryota	Fungi	Basidiomycota	NA	NA	NA	NA	NA
Otu_1200	I3D1CFT02D7A1Y	Eukaryota	Fungi	Ascomycota	NA	NA	NA	NA	NA
Otu_1201	I3D1CFT02D8BST	Eukaryota	Fungi	NA	NA	NA	NA	NA	Basal_lineages
Otu_1202	I3D1CFT02DH3BI	Eukaryota	Fungi	Ascomycota	Eurotiomycetes	Eurotiales	Trichocomaceae	Aspergillus	Aspergillus_sp_DY115_21_8_M4
Otu_1203	I3D1CFT02DKTOW	Eukaryota	Fungi	Ascomycota	Sordariomycetes	Sordariales	Lasiosphaeriaceae	Podospora	Podospora_sp_6806_S6
Otu_1204	I3D1CFT02DLCAD	Eukaryota	Fungi	Ascomycota	NA	NA	NA	NA	NA
Otu_1205	I3D1CFT02DN16R	Eukaryota	Fungi	Ascomycota	Saccharomycetes	Saccharomycetales	NA	NA	NA
Otu_1206	I3D1CFT02DNMTO	Eukaryota	Fungi	Ascomycota	Leotiomycetes	Helotiales	Helotiales_family_Incertae_sedis	Cadophora	NA
Otu_1207	I3D1CFT02DNY9L	Eukaryota	Fungi	Ascomycota	Sordariomycetes	Hypocreales	Hypocreaceae	Hypomyces	Hypomyces_aurantius
Otu_1208	I3D1CFT02DUECC	Eukaryota	Fungi	Ascomycota	Sordariomycetes	Coniochaetales	Coniochaetaceae	Lecythophora	NA
Otu_1209	I3D1CFT02EVAK6	Eukaryota	Fungi	Ascomycota	Sordariomycetes	Sordariales	Lasiosphaeriaceae	Podospora	Podospora_sp_828_GP_2013
Otu_1211	IZ1F1HU01A27U0	Eukaryota	Fungi	Basidiomycota	Agaricomycetes	Agaricales	Psathyrellaceae	Psathyrella	Psathyrella_obtusata
Otu_1212	IZ1F1HU01A48EQ	Eukaryota	Fungi	Basidiomycota	Agaricomycetes	Polyporales	Polyporaceae	NA	NA
Otu_1213	IZ1F1HU01A9KB8	Eukaryota	Fungi	Basidiomycota	Agaricomycetes	Agaricales	Strophariaceae	Pholiota	Pholiota_populnea
Otu_1214	IZ1F1HU01AIIIS	Eukaryota	Fungi	Ascomycota	Leotiomycetes	NA	NA	NA	NA
Otu_1215	IZ1F1HU01AJSJW	Eukaryota	Fungi	Basidiomycota	Agaricomycetes	Polyporales	Fomitopsidaceae	Fomitopsis	Fomitopsis_pinicola
Otu_1216	IZ1F1HU01ALNIV	Eukaryota	Fungi	Ascomycota	Pezizomycetes	Pezizales	Pezizales_family_Incertae_sedis	Lecophagus	Lecophagus_sp_ATCC_56071
Otu_1217	IZ1F1HU01AMZSK	Eukaryota	Fungi	Ascomycota	NA	NA	NA	NA	Ascomycota_cf_Helotiales_OTU_037
Otu_1218	IZ1F1HU01ASIKU	Eukaryota	Fungi	Basidiomycota	Agaricomycetes	Agaricales	Physalacriaceae	Armillaria	NA
Otu_1219	IZ1F1HU01AUG08	Eukaryota	Fungi	Zygomycota	Zygomycota_class_Incertae_sedis	Mortierellales	Mortierellaceae	Mortierella	NA
Otu_1220	IZ1F1HU01AUN82	Eukaryota	Fungi	Basidiomycota	Agaricomycetes	Russulales	Bondarzewiaceae	Heterobasidion	Heterobasidion_annosum
Otu_1221	IZ1F1HU01AWFIN	Eukaryota	Fungi	Basidiomycota	Agaricomycetes	Agaricales	Physalacriaceae	Armillaria	NA
Otu_1222	IZ1F1HU01B0JIL	Eukaryota	Fungi	Ascomycota	Dothideomycetes	Pleosporales	NA	NA	NA
Otu_1223	IZ1F1HU01B0K2V	Eukaryota	Fungi	NA	NA	NA	NA	NA	NA
Otu_1225	IZ1F1HU01B5O74	Eukaryota	Fungi	Ascomycota	NA	NA	NA	NA	NA
Otu_1226	IZ1F1HU01B7DN2	Eukaryota	Fungi	Basidiomycota	Agaricomycetes	Polyporales	Meruliaceae	Bjerkandera	Bjerkandera_adusta
Otu_1227	IZ1F1HU01B9C1Q	Eukaryota	Fungi	Basidiomycota	Agaricomycetes	Cantharellales	Hydnaceae	Sistotrema	Sistotrema_brinkmannii
Otu_1228	IZ1F1HU01BCWQN	Eukaryota	Fungi	Ascomycota	Sordariomycetes	Xylariales	Xylariaceae	Hypoxylon	Hypoxylon_rubiginosum
Otu_1229	IZ1F1HU01BFUD6	Eukaryota	Fungi	Ascomycota	NA	NA	NA	NA	NA
Otu_1230	IZ1F1HU01BH2BR	Eukaryota	Fungi	Ascomycota	NA	NA	NA	NA	NA
Otu_1231	IZ1F1HU01BK2JI	Eukaryota	Fungi	NA	NA	NA	NA	NA	NA
Otu_1232	IZ1F1HU01BP5VW	Eukaryota	Fungi	Ascomycota	Dothideomycetes	Pleosporales	NA	NA	NA
Otu_1233	IZ1F1HU01BPD08	Eukaryota	Fungi	Basidiomycota	Agaricomycetes	Russulales	Stereaceae	Stereum	Stereum_sanguinolentum
Otu_1234	IZ1F1HU01BQ0GB	Eukaryota	Fungi	Basidiomycota	Agaricomycetes	Polyporales	Meruliaceae	Bjerkandera	Bjerkandera_adusta
Otu_1235	IZ1F1HU01BZ9ZM	Eukaryota	Fungi	Basidiomycota	Agaricomycetes	Agaricales	Physalacriaceae	Armillaria	Armillaria_sp_NagE
Otu_1236	IZ1F1HU01C9N6Y	Eukaryota	Fungi	Basidiomycota	Agaricomycetes	Polyporales	Ganodermataceae	NA	NA
Otu_1237	IZ1F1HU01CE37C	Eukaryota	Fungi	Ascomycota	Leotiomycetes	Helotiales	Helotiales_family_Incertae_sedis	Leptodontidium	Leptodontidium_elatius
Otu_1238	IZ1F1HU01CEWPZ	Eukaryota	Fungi	Basidiomycota	Agaricomycetes	Agaricales	Physalacriaceae	Armillaria	NA
Otu_1239	IZ1F1HU01CF3ZF	Eukaryota	Fungi	Basidiomycota	NA	NA	NA	NA	basidiomycete_sp_OS_S27
Otu_1240	IZ1F1HU01CFVFM	Eukaryota	Fungi	Ascomycota	Sordariomycetes	Xylariales	Diatrypaceae	Diatrypella	Diatrypella_favacea
Otu_1241	IZ1F1HU01CKG3A	Eukaryota	Fungi	Basidiomycota	Agaricomycetes	Agaricales	Cyphellaceae	Granulobasidium	Hypochnicium_vellereum
Otu_1242	IZ1F1HU01CKMWH	Eukaryota	Fungi	Basidiomycota	Agaricomycetes	Russulales	Stereaceae	Stereum	Stereum_sp_Po50
Otu_1243	IZ1F1HU01CKWU9	Eukaryota	Fungi	Basidiomycota	Agaricomycetes	NA	NA	NA	NA
Otu_1244	IZ1F1HU01COD3G	Eukaryota	Fungi	Ascomycota	Eurotiomycetes	Chaetothyriales	Herpotrichiellaceae	NA	NA
Otu_1245	IZ1F1HU01CP551	Eukaryota	Fungi	Basidiomycota	Agaricomycetes	Cantharellales	Ceratobasidiaceae	NA	vouchered_mycorrhizae_
Otu_1246	IZ1F1HU01CPPUU	Eukaryota	Fungi	Basidiomycota	Agaricomycetes	Polyporales	Fomitopsidaceae	Fomitopsis	Fomitopsis_pinicola
Otu_1247	IZ1F1HU01CX9FE	Eukaryota	Fungi	Ascomycota	Sordariomycetes	Xylariales	Xylariaceae	Hypoxylon	Hypoxylon_rubiginosum
Otu_1248	IZ1F1HU01CXDSN	Eukaryota	Fungi	Basidiomycota	Agaricomycetes	Polyporales	Meruliaceae	Phlebia	Phlebia_tuberculata
Otu_1249	IZ1F1HU01D20S1	Eukaryota	Fungi	Basidiomycota	Agaricomycetes	Agaricales	Physalacriaceae	Armillaria	NA
Otu_1250	IZ1F1HU01D2KQ8	Eukaryota	Fungi	Ascomycota	Saccharomycetes	Saccharomycetales	NA	NA	NA
Otu_1251	IZ1F1HU01D4C2L	Eukaryota	Fungi	Ascomycota	Leotiomycetes	NA	NA	NA	NA
Otu_1252	IZ1F1HU01DA3JG	Eukaryota	Fungi	Basidiomycota	Agaricomycetes	Agaricomycetes_order_Incertae_sedis	Agaricomycetes_family_Incertae_sedis	Resinicium	Resinicium_bicolor
Otu_1253	IZ1F1HU01DC41P	Eukaryota	Fungi	Basidiomycota	Agaricomycetes	Hymenochaetales	Schizoporaceae	Xylodon	Xylodon_sambuci
Otu_1254	IZ1F1HU01DJ3TO	Eukaryota	Fungi	Ascomycota	Eurotiomycetes	Chaetothyriales	NA	NA	NA
Otu_1255	IZ1F1HU01DM8BC	Eukaryota	Fungi	Basidiomycota	Agaricomycetes	Agaricales	NA	NA	NA
Otu_1256	IZ1F1HU01DMUQP	Eukaryota	Fungi	Basidiomycota	Agaricomycetes	Polyporales	Polyporaceae	Trametes	NA
Otu_1257	IZ1F1HU01DO47E	Eukaryota	Fungi	Basidiomycota	Agaricomycetes	Russulales	Stereaceae	Stereum	Stereum_sp_Po50
Otu_1258	IZ1F1HU01DRZ0C	Eukaryota	Fungi	Basidiomycota	Agaricomycetes	Polyporales	Meruliaceae	Bjerkandera	Bjerkandera_adusta
Otu_1260	IZ1F1HU01DX1KC	Eukaryota	Fungi	Basidiomycota	Agaricomycetes	Auriculariales	Auriculariales_family_Incertae_sedis	Exidia	Myxarium_nucleatum
Otu_1261	IZ1F1HU01DXIEZ	Eukaryota	Fungi	Basidiomycota	Agaricomycetes	Cantharellales	Hydnaceae	Sistotrema	Sistotrema_brinkmannii
Otu_1262	IZ1F1HU01DZUT8	Eukaryota	Fungi	Ascomycota	Leotiomycetes	NA	NA	NA	NA
Otu_1263	IZ1F1HU01E0ZL1	Eukaryota	Fungi	Ascomycota	Dothideomycetes	NA	NA	NA	NA
Otu_1264	IZ1F1HU01E12HC	Eukaryota	Fungi	Basidiomycota	Microbotryomycetes	Sporidiobolales	Sporidiobolales_family_Incertae_sedis	NA	NA
Otu_1265	IZ1F1HU01E14OA	Eukaryota	Fungi	Ascomycota	Leotiomycetes	Helotiales	Helotiales_family_Incertae_sedis	Leptodontidium	Leptodontidium_elatius
Otu_1266	IZ1F1HU01ECZQS	Eukaryota	Fungi	Basidiomycota	Agaricomycetes	Auriculariales	Auriculariales_family_Incertae_sedis	Exidiopsis	Exidiopsis_plumbescens
Otu_1267	IZ1F1HU01EFRPQ	Eukaryota	Fungi	Ascomycota	Sordariomycetes	Sordariales	Lasiosphaeriaceae	Lasiosphaeria	Lasiosphaeria_glabrata
Otu_1268	IZ1F1HU01EIMFU	Eukaryota	Fungi	Basidiomycota	Agaricomycetes	Russulales	Stereaceae	Stereum	Stereum_sp_Po50
Otu_1269	IZ1F1HU01EJCRG	Eukaryota	Fungi	Ascomycota	Dothideomycetes	Pleosporales	Leptosphaeriaceae	Coniothyrium	Coniothyrium_sp_2_AF_2012
Otu_1270	IZ1F1HU01EJSP9	Eukaryota	Fungi	Ascomycota	NA	NA	NA	NA	ascomycete_sp_olrim903
Otu_1271	IZ1F1HU01EMAU4	Eukaryota	Fungi	Basidiomycota	Agaricomycetes	Polyporales	Meruliaceae	Bjerkandera	Bjerkandera_adusta
Otu_1272	IZ1F1HU01EMBBG	Eukaryota	Fungi	Basidiomycota	Agaricomycetes	Polyporales	Meruliaceae	Bjerkandera	Bjerkandera_adusta
Otu_1273	IZ1F1HU01EOFZZ	Eukaryota	Fungi	Ascomycota	NA	NA	NA	NA	NA
Otu_1274	IZ1F1HU01EV7O2	Eukaryota	Fungi	Ascomycota	Leotiomycetes	Helotiales	Hyaloscyphaceae	Proliferodiscus	Proliferodiscus_alboviridis
Otu_1275	IZ1F1HU01EY03U	Eukaryota	Fungi	Ascomycota	Eurotiomycetes	Chaetothyriales	Herpotrichiellaceae	Melanchlenus	Melanchlenus_eumetabolus
Otu_1276	IZ1F1HU02FN3TI	Eukaryota	Fungi	Ascomycota	Leotiomycetes	Helotiales	Helotiales_family_Incertae_sedis	Ascocoryne	Ascocoryne_cylichnium
Otu_1277	IZ1F1HU02FXSNA	Eukaryota	Fungi	Basidiomycota	Agaricomycetes	Polyporales	Fomitopsidaceae	Ischnoderma	Ischnoderma_sp
Otu_1278	IZ1F1HU02G7596	Eukaryota	Fungi	Basidiomycota	Agaricomycetes	Polyporales	Polyporaceae	Trametes	Trametes_versicolor
Otu_1279	IZ1F1HU02GJZ2X	Eukaryota	Fungi	Ascomycota	NA	NA	NA	NA	NA
Otu_1280	IZ1F1HU02GKAYN	Eukaryota	Fungi	Basidiomycota	Agaricomycetes	Polyporales	Fomitopsidaceae	Ischnoderma	Ischnoderma_sp
Otu_1281	IZ1F1HU02H4ZXU	Eukaryota	Fungi	Basidiomycota	Agaricomycetes	Polyporales	Meruliaceae	Phlebia	Phlebia_radiata
Otu_1282	IZ1F1HU02H7JNM	Eukaryota	Fungi	Ascomycota	Sordariomycetes	Sordariales	NA	NA	NA
Otu_1283	IZ1F1HU02H8QEK	Eukaryota	Fungi	Ascomycota	NA	NA	NA	NA	NA
Otu_1284	IZ1F1HU02HA6WK	Eukaryota	Fungi	Ascomycota	Leotiomycetes	Helotiales	Helotiales_family_Incertae_sedis	Ascocoryne	Ascocoryne_sarcoides
Otu_1285	IZ1F1HU02HIXML	Eukaryota	Fungi	Basidiomycota	Agaricomycetes	Agaricales	Strophariaceae	Hypholoma	Hypholoma_capnoides
Otu_1286	IZ1F1HU02I5WCV	Eukaryota	Fungi	Ascomycota	NA	NA	NA	NA	leaf_litter_ascomycete_strain_its414
Otu_1287	IZ1F1HU02ICZAM	Eukaryota	Fungi	Basidiomycota	Exobasidiomycetes	Exobasidiales	Exobasidiaceae	Exobasidium	Exobasidium_dubium
Otu_1288	IZ1F1HU02INNE0	Eukaryota	Fungi	Basidiomycota	Agaricomycetes	Polyporales	Fomitopsidaceae	Fomitopsis	Fomitopsis_pinicola
Otu_1289	IZ1F1HU02IX1HQ	Eukaryota	Fungi	Ascomycota	NA	NA	NA	NA	NA
Otu_1290	IZ1F1HU02J4KSX	Eukaryota	Fungi	Basidiomycota	Agaricomycetes	Polyporales	Ganodermataceae	NA	NA
Otu_1291	IZ1F1HU02JEPDX	Eukaryota	Fungi	Ascomycota	Dothideomycetes	Botryosphaeriales	Botryosphaeriaceae	Botryosphaeria	Botryosphaeria_stevensii
Otu_1292	IZ1F1HU02JHLPW	Eukaryota	Fungi	Basidiomycota	Agaricomycetes	Agaricales	Physalacriaceae	Armillaria	NA
Otu_1293	IZ1F1HU02JTQBJ	Eukaryota	Fungi	Basidiomycota	Agaricomycetes	Polyporales	Meruliaceae	Hyphoderma	Hyphoderma_setigerum
Otu_1294	IZ1F1HU02JZOES	Eukaryota	Fungi	Basidiomycota	Agaricomycetes	Polyporales	Meruliaceae	Bjerkandera	Bjerkandera_adusta
Otu_1295	IZHJ8JL01D2W7S	Eukaryota	Fungi	Basidiomycota	Agaricomycetes	Russulales	Russulaceae	Russula	Russula_mairei
Otu_1296	IZM9BYG01B6AE5	Eukaryota	Fungi	Ascomycota	Saccharomycetes	Saccharomycetales	Saccharomycetales_family_Incertae_sedis	Candida	Candida_savonica
Otu_1297	IZM9BYG01BDXXN	Eukaryota	Fungi	Ascomycota	Sordariomycetes	Sordariomycetes_order_Incertae_sedis	Magnaporthaceae	NA	Magnaporthaceae_sp_2_RB_2011
Otu_1298	IZM9BYG01BEH4A	Eukaryota	Fungi	Basidiomycota	Agaricomycetes	Polyporales	Meruliaceae	Bjerkandera	Bjerkandera_adusta
Otu_1299	IZM9BYG01BQOTG	Eukaryota	Fungi	Basidiomycota	Agaricomycetes	Russulales	Stereaceae	Stereum	Stereum_gausapatum
Otu_1300	IZM9BYG01CDZNX	Eukaryota	Fungi	Ascomycota	Leotiomycetes	Helotiales	Hyaloscyphaceae	Haplographium	Haplographium_catenatum
Otu_1301	IZM9BYG01DME41	Eukaryota	Fungi	Basidiomycota	Agaricomycetes	Polyporales	Meruliaceae	Hyphoderma	Peniophorella_praetermissa
Otu_1302	IZM9BYG01EH142	Eukaryota	Fungi	Ascomycota	Leotiomycetes	Helotiales	NA	NA	Helotiales_sp_79_OA_2013
Otu_1303	IZM9BYG01EQ0SA	Eukaryota	Fungi	Basidiomycota	Tremellomycetes	Cystofilobasidiales	Cystofilobasidiales_family_Incertae_sedis	Syzygospora	Syzygospora_alba
Otu_1304	IZM9BYG01EQR5O	Eukaryota	Fungi	Basidiomycota	Agaricomycetes	Agaricales	Mycenaceae	Panellus	Panellus_stipticus
